# Supplementary material for: Unbiased screening identifies regulators of cell-cell adhesion and treatment options in pemphigus
Source: Nat Commun. 2024 Sep 14;15:8044. doi: 10.1038/s41467-024-51747-2 (PMC11399147; doi:10.1038/s41467-024-51747-2)
Supplement: Supplementary file 4 — Source Data [file 41467_2024_51747_MOESM4_ESM.xlsx]

## Sheet: 1b
id	neg_fc	pos_fdr
ARPC4	3.9553	0.00165
AP2S1	5.5102	0.00165
DSG3	5.2166	0.00165
NF2	3.9448	0.003713
EGFR	5.4117	0.00495
CMTR1	4.6481	0.007426
AP3B1	3.8373	0.011757
KLF5	4.3182	0.011757
RNF146	2.7636	0.012651
SHOC2	2.871	0.053694
ATP2C1	2.7762	0.053694
RHBDL1	2.8959	0.053694
SYNCRIP	2.7847	0.053694
ACACA	3.0057	0.066832
FAM103A1	5.1385	0.068379
C18orf8	2.1805	0.068379
RBPJ	2.9654	0.078334
PDPK1	4.4807	0.078658
EIF3L	3.8125	0.082583
BUD13	3.9491	0.082583
GOPC	3.0091	0.082583
HCFC1	3.0327	0.082583
OR51E2	-0.99106	0.088033
GRB2	3.5158	0.093853
PSENEN	2.5645	0.09604
RALGAPB	2.0945	0.10066
JUP	1.74	0.10066
UHRF1	3.2828	0.102016
THAP1	4.7987	0.106692
ATP5B	3.2855	0.114026
PRRT2	2.3693	0.123762
YARS	4.0844	0.14836
REV1	3.7827	0.155266
LRP3	3.5426	0.158014
ASNA1	2.4176	0.158014
ADAR	1.8122	0.158014
DYNLL1	2.4019	0.158014
AP2A1	3.6686	0.164018
EIF3E	2.9876	0.167936
DDX51	2.1814	0.173267
HDAC3	3.0909	0.173267
AMD1	3.7205	0.173267
OSBPL9	3.0723	0.173267
TCEB2	2.1425	0.173267
PTPN11	3.6671	0.173267
VPS35	2.111	0.173267
ELANE	0.4664	0.173267
TAF6L	1.4917	0.184455
SPCS1	2.8643	0.184455
AP3D1	2.6205	0.184455
MSL1	3.1478	0.193511
NFATC2IP	2.1921	0.193511
UBE2K	3.2026	0.193511
FCHO2	2.4606	0.193511
ABT1	2.5589	0.193511
ZNF286A	3.1434	0.193511

## Sheet: 1d
Protein.IDs	Majority.protein.IDs	Peptide.counts..all.	Peptide.counts..razor.unique.	Peptide.counts..unique.	Protein.names	Gene.names	Fasta.headers	Number.of.proteins	Peptides	Razor...unique.peptides	Unique.peptides	Peptides.control_1	Peptides.control_2	Peptides.control_3	Peptides.control_4	Peptides.Dsg2_1	Peptides.Dsg2_2	Peptides.Dsg2_3	Peptides.Dsg2_4	Peptides.Dsg3_1	Peptides.Dsg3_2	Peptides.Dsg3_3	Peptides.Dsg3_4	Razor...unique.peptides.control_1	Razor...unique.peptides.control_2	Razor...unique.peptides.control_3	Razor...unique.peptides.control_4	Razor...unique.peptides.Dsg2_1	Razor...unique.peptides.Dsg2_2	Razor...unique.peptides.Dsg2_3	Razor...unique.peptides.Dsg2_4	Razor...unique.peptides.Dsg3_1	Razor...unique.peptides.Dsg3_2	Razor...unique.peptides.Dsg3_3	Razor...unique.peptides.Dsg3_4	Unique.peptides.control_1	Unique.peptides.control_2	Unique.peptides.control_3	Unique.peptides.control_4	Unique.peptides.Dsg2_1	Unique.peptides.Dsg2_2	Unique.peptides.Dsg2_3	Unique.peptides.Dsg2_4	Unique.peptides.Dsg3_1	Unique.peptides.Dsg3_2	Unique.peptides.Dsg3_3	Unique.peptides.Dsg3_4	Sequence.coverage....	Unique...razor.sequence.coverage....
P46063;F8WA66;F8WD97;F5H2L2;F5H4P4;F5H3W0;F5GYB7	P46063	28;7;7;5;3;3;1	28;7;7;5;3;3;1	28;7;7;5;3;3;1	ATP-dependent DNA helicase Q1	RECQL	sp|P46063|RECQ1_HUMAN ATP-dependent DNA helicase Q1 OS=Homo sapiens GN=RECQL PE=1 SV=3	7	28	28	28	16	16	17	16	19	17	19	18	27	27	26	27	16	16	17	16	19	17	19	18	27	27	26	27	16	16	17	16	19	17	19	18	27	27	26	27	55.2	55.2
Q00839;B3KX72;Q00839-2;Q5RI18	Q00839;B3KX72;Q00839-2	41;40;37;8	41;40;37;8	41;40;37;8	Heterogeneous nuclear ribonucleoprotein U	HNRNPU	sp|Q00839|HNRPU_HUMAN Heterogeneous nuclear ribonucleoprotein U OS=Homo sapiens GN=HNRNPU PE=1 SV=6;tr|B3KX72|B3KX72_HUMAN Uncharacterized protein OS=Homo sapiens GN=HNRNPU PE=2 SV=1;sp|Q00839-2|HNRPU_HUMAN Isoform Short of Heterogeneous nuclear ribonucleo	4	41	41	41	27	28	27	27	26	27	27	26	39	40	39	41	27	28	27	27	26	27	27	26	39	40	39	41	27	28	27	27	26	27	27	26	39	40	39	41	44.1	44.1
P09012	P09012	5	3	3	U1 small nuclear ribonucleoprotein A	SNRPA	sp|P09012|SNRPA_HUMAN U1 small nuclear ribonucleoprotein A OS=Homo sapiens GN=SNRPA PE=1 SV=3	1	5	3	3	3	3	3	3	3	3	2	2	4	3	2	3	2	2	2	2	1	1	1	2	2	2	2	2	2	2	2	2	1	1	1	2	2	2	2	2	16.3	11
P15927;P15927-2;P15927-3;Q5TEJ7;Q5TEJ0	P15927;P15927-2;P15927-3;Q5TEJ7	6;6;6;4;2	6;6;6;4;2	6;6;6;4;2	Replication protein A 32 kDa subunit	RPA2	sp|P15927|RFA2_HUMAN Replication protein A 32 kDa subunit OS=Homo sapiens GN=RPA2 PE=1 SV=1;sp|P15927-2|RFA2_HUMAN Isoform 2 of Replication protein A 32 kDa subunit OS=Homo sapiens GN=RPA2;sp|P15927-3|RFA2_HUMAN Isoform 3 of Replication protein A 32 kDa su	5	6	6	6	1	1	1	1	6	6	4	4	2	2	2	2	1	1	1	1	6	6	4	4	2	2	2	2	1	1	1	1	6	6	4	4	2	2	2	2	35.2	35.2
B4DL96;A2TJX0;Q13887;E7EWH1;Q7Z3H8;B7Z4F7;Q99612;O75840;Q9Y5W3;Q13351;O43474-4;O43474-1;O43474	B4DL96;A2TJX0;Q13887	3;3;3;1;1;1;1;1;1;1;1;1;1	3;3;3;1;1;1;1;1;1;1;1;1;1	3;3;3;1;1;1;1;1;1;1;1;1;1	Krueppel-like factor 5	KLF5	tr|B4DL96|B4DL96_HUMAN Uncharacterized protein OS=Homo sapiens GN=KLF5 PE=2 SV=1;tr|A2TJX0|A2TJX0_HUMAN Kruppel-like factor 5 OS=Homo sapiens GN=KLF5 PE=2 SV=1;sp|Q13887|KLF5_HUMAN Krueppel-like factor 5 OS=Homo sapiens GN=KLF5 PE=1 SV=2	13	3	3	3	0	0	0	0	0	0	0	0	3	3	3	3	0	0	0	0	0	0	0	0	3	3	3	3	0	0	0	0	0	0	0	0	3	3	3	3	9.4	9.4
Q7Z6I8-2;Q7Z6I8	Q7Z6I8-2;Q7Z6I8	2;2	2;2	2;2	UPF0461 protein C5orf24	C5orf24	sp|Q7Z6I8-2|CE024_HUMAN Isoform 2 of UPF0461 protein C5orf24 OS=Homo sapiens GN=C5orf24;sp|Q7Z6I8|CE024_HUMAN UPF0461 protein C5orf24 OS=Homo sapiens GN=C5orf24 PE=1 SV=1	2	2	2	2	0	0	0	0	0	0	0	0	2	2	2	2	0	0	0	0	0	0	0	0	2	2	2	2	0	0	0	0	0	0	0	0	2	2	2	2	14.2	14.2
O14979-3;O14979-2;O14979	O14979-3;O14979-2;O14979	7;7;7	7;7;7	7;7;7	Heterogeneous nuclear ribonucleoprotein D-like	HNRNPDL	sp|O14979-3|HNRDL_HUMAN Isoform 3 of Heterogeneous nuclear ribonucleoprotein D-like OS=Homo sapiens GN=HNRPDL;sp|O14979-2|HNRDL_HUMAN Isoform 2 of Heterogeneous nuclear ribonucleoprotein D-like OS=Homo sapiens GN=HNRPDL;sp|O14979|HNRDL_HUMAN Heterogeneous	3	7	7	7	1	1	1	1	6	6	6	6	6	6	6	7	1	1	1	1	6	6	6	6	6	6	6	7	1	1	1	1	6	6	6	6	6	6	6	7	29.5	29.5
Q96T60	Q96T60	25	25	25	Bifunctional polynucleotide phosphatase/kinase;Polynucleotide 3-phosphatase;Polynucleotide 5-hydroxyl-kinase	PNKP	sp|Q96T60|PNKP_HUMAN Bifunctional polynucleotide phosphatase/kinase OS=Homo sapiens GN=PNKP PE=1 SV=1	1	25	25	25	16	16	15	16	16	18	17	17	23	24	24	24	16	16	15	16	16	18	17	17	23	24	24	24	16	16	15	16	16	18	17	17	23	24	24	24	54.5	54.5
Q96PK6;Q96PK6-2;F8WDX3;F2Z2W2;B8ZZ74;D6RGD8;Q2PYN1;B0LM41	Q96PK6	13;2;1;1;1;1;1;1	13;2;1;1;1;1;1;1	13;2;1;1;1;1;1;1	RNA-binding protein 14	RBM14	sp|Q96PK6|RBM14_HUMAN RNA-binding protein 14 OS=Homo sapiens GN=RBM14 PE=1 SV=2	8	13	13	13	2	2	1	1	4	4	4	4	13	12	11	12	2	2	1	1	4	4	4	4	13	12	11	12	2	2	1	1	4	4	4	4	13	12	11	12	21.8	21.8
Q00577	Q00577	5	5	5	Transcriptional activator protein Pur-alpha	PURA	sp|Q00577|PURA_HUMAN Transcriptional activator protein Pur-alpha OS=Homo sapiens GN=PURA PE=1 SV=2	1	5	5	5	1	1	1	1	4	4	4	5	2	4	3	4	1	1	1	1	4	4	4	5	2	4	3	4	1	1	1	1	4	4	4	5	2	4	3	4	23.6	23.6
G5E9V1;Q92734;C9JTY3;C9JUE0;C9JJP5;Q05BK6	G5E9V1;Q92734;C9JTY3;C9JUE0;C9JJP5;Q05BK6	4;4;3;3;3;3	4;4;3;3;3;3	4;4;3;3;3;3	Protein TFG	TFG	tr|G5E9V1|G5E9V1_HUMAN TRK-fused OS=Homo sapiens GN=TFG PE=4 SV=1;sp|Q92734|TFG_HUMAN Protein TFG OS=Homo sapiens GN=TFG PE=1 SV=2;tr|C9JTY3|C9JTY3_HUMAN TRK-fused gene (Fragment) OS=Homo sapiens GN=TFG PE=4 SV=1;tr|C9JUE0|C9JUE0_HUMAN TRK-fused gene (Frag	6	4	4	4	1	1	1	1	1	1	1	1	4	4	3	4	1	1	1	1	1	1	1	1	4	4	3	4	1	1	1	1	1	1	1	1	4	4	3	4	13.9	13.9
Q04837;E7EUY5;C9K0U8	Q04837;E7EUY5;C9K0U8	9;7;5	9;7;5	9;7;5	Single-stranded DNA-binding protein, mitochondrial	SSBP1	sp|Q04837|SSBP_HUMAN Single-stranded DNA-binding protein, mitochondrial OS=Homo sapiens GN=SSBP1 PE=1 SV=1;tr|E7EUY5|E7EUY5_HUMAN Single-stranded DNA-binding protein 1 (Fragment) OS=Homo sapiens GN=SSBP1 PE=4 SV=1;tr|C9K0U8|C9K0U8_HUMAN Single-stranded DNA	3	9	9	9	3	2	4	4	9	9	9	9	7	7	7	7	3	2	4	4	9	9	9	9	7	7	7	7	3	2	4	4	9	9	9	9	7	7	7	7	58.8	58.8
Q92804;Q92804-2;F5GWQ7	Q92804;Q92804-2;F5GWQ7	6;6;4	4;4;2	4;4;2	TATA-binding protein-associated factor 2N	TAF15	sp|Q92804|RBP56_HUMAN TATA-binding protein-associated factor 2N OS=Homo sapiens GN=TAF15 PE=1 SV=1;sp|Q92804-2|RBP56_HUMAN Isoform Short of TATA-binding protein-associated factor 2N OS=Homo sapiens GN=TAF15;tr|F5GWQ7|F5GWQ7_HUMAN TAF15 RNA polymerase II, T	3	6	4	4	2	1	1	1	2	2	3	2	6	6	6	6	0	0	0	0	1	1	1	1	4	4	4	4	0	0	0	0	1	1	1	1	4	4	4	4	10.3	6.4
B4DK80;Q13472-2;Q13472;B4DSJ0	B4DK80;Q13472-2;Q13472;B4DSJ0	7;7;7;4	7;7;7;4	7;7;7;4	DNA topoisomerase 3-alpha	TOP3A	tr|B4DK80|B4DK80_HUMAN DNA topoisomerase OS=Homo sapiens GN=TOP3A PE=2 SV=1;sp|Q13472-2|TOP3A_HUMAN Isoform Short of DNA topoisomerase 3-alpha OS=Homo sapiens GN=TOP3A;sp|Q13472|TOP3A_HUMAN DNA topoisomerase 3-alpha OS=Homo sapiens GN=TOP3A PE=1 SV=1;tr|B4	4	7	7	7	0	0	0	0	7	6	6	7	3	4	4	4	0	0	0	0	7	6	6	7	3	4	4	4	0	0	0	0	7	6	6	7	3	4	4	4	9.2	9.2
P51991;P51991-2;E7EWI9;E7ERJ4	P51991;P51991-2;E7EWI9;E7ERJ4	17;14;13;13	15;12;12;12	15;12;12;12	Heterogeneous nuclear ribonucleoprotein A3	HNRNPA3	sp|P51991|ROA3_HUMAN Heterogeneous nuclear ribonucleoprotein A3 OS=Homo sapiens GN=HNRNPA3 PE=1 SV=2;sp|P51991-2|ROA3_HUMAN Isoform 2 of Heterogeneous nuclear ribonucleoprotein A3 OS=Homo sapiens GN=HNRNPA3;tr|E7EWI9|E7EWI9_HUMAN Heterogeneous nuclear ribo	4	17	15	15	6	6	6	6	7	6	7	7	16	17	16	17	6	6	6	6	7	6	7	7	14	15	14	15	6	6	6	6	7	6	7	7	14	15	14	15	46	44.2
Q96AG4	Q96AG4	2	2	2	Leucine-rich repeat-containing protein 59	LRRC59	sp|Q96AG4|LRC59_HUMAN Leucine-rich repeat-containing protein 59 OS=Homo sapiens GN=LRRC59 PE=1 SV=1	1	2	2	2	1	1	1	1	1	2	2	2	2	2	2	2	1	1	1	1	1	2	2	2	2	2	2	2	1	1	1	1	1	2	2	2	2	2	2	2	7.2	7.2
P52272-2;P52272;Q59ES8;F5H7Z1	P52272-2;P52272;Q59ES8	27;27;24;11	27;27;24;11	27;27;24;11	Heterogeneous nuclear ribonucleoprotein M	HNRNPM	sp|P52272-2|HNRPM_HUMAN Isoform 2 of Heterogeneous nuclear ribonucleoprotein M OS=Homo sapiens GN=HNRNPM;sp|P52272|HNRPM_HUMAN Heterogeneous nuclear ribonucleoprotein M OS=Homo sapiens GN=HNRNPM PE=1 SV=3;tr|Q59ES8|Q59ES8_HUMAN Heterogeneous nuclear ribonu	4	27	27	27	7	8	9	7	23	22	24	24	17	18	17	18	7	8	9	7	23	22	24	24	17	18	17	18	7	8	9	7	23	22	24	24	17	18	17	18	44.4	44.4
Q9NRW3;Q8IUX4	Q9NRW3	8;1	8;1	7;0	DNA dC->dU-editing enzyme APOBEC-3C	APOBEC3C	sp|Q9NRW3|ABC3C_HUMAN Probable DNA dC->dU-editing enzyme APOBEC-3C OS=Homo sapiens GN=APOBEC3C PE=1 SV=2	2	8	8	7	4	4	4	5	4	4	4	4	7	6	7	7	4	4	4	5	4	4	4	4	7	6	7	7	4	4	4	4	4	4	4	4	7	6	7	7	61.1	61.1
Q99729-3;D6R9P3;D6RD18;D6RBZ0;Q99729-2;Q99729-4;Q99729	Q99729-3;D6R9P3;D6RD18;D6RBZ0;Q99729-2;Q99729-4;Q99729	17;16;16;16;16;15;14	16;15;15;15;15;14;13	16;15;15;15;15;14;13	Heterogeneous nuclear ribonucleoprotein A/B	HNRNPAB	sp|Q99729-3|ROAA_HUMAN Isoform 3 of Heterogeneous nuclear ribonucleoprotein A/B OS=Homo sapiens GN=HNRNPAB;tr|D6R9P3|D6R9P3_HUMAN Heterogeneous nuclear ribonucleoprotein A/B OS=Homo sapiens GN=HNRNPAB PE=4 SV=1;tr|D6RD18|D6RD18_HUMAN Heterogeneous nuclear	7	17	16	16	10	10	11	10	17	17	17	17	14	14	14	13	10	10	11	10	16	16	16	16	13	13	13	12	10	10	11	10	16	16	16	16	13	13	13	12	43.2	43.2
Q13151	Q13151	12	12	12	Heterogeneous nuclear ribonucleoprotein A0	HNRNPA0	sp|Q13151|ROA0_HUMAN Heterogeneous nuclear ribonucleoprotein A0 OS=Homo sapiens GN=HNRNPA0 PE=1 SV=1	1	12	12	12	9	9	9	9	11	11	11	11	12	12	12	12	9	9	9	9	11	11	11	11	12	12	12	12	9	9	9	9	11	11	11	11	12	12	12	12	47.9	47.9
Q1KMD3	Q1KMD3	5	5	5	Heterogeneous nuclear ribonucleoprotein U-like protein 2	HNRNPUL2	sp|Q1KMD3|HNRL2_HUMAN Heterogeneous nuclear ribonucleoprotein U-like protein 2 OS=Homo sapiens GN=HNRNPUL2 PE=1 SV=1	1	5	5	5	0	0	0	0	0	0	0	0	4	4	4	5	0	0	0	0	0	0	0	0	4	4	4	5	0	0	0	0	0	0	0	0	4	4	4	5	9.6	9.6
P22626;P22626-2	P22626;P22626-2	21;20	21;20	20;19	Heterogeneous nuclear ribonucleoproteins A2/B1	HNRNPA2B1	sp|P22626|ROA2_HUMAN Heterogeneous nuclear ribonucleoproteins A2/B1 OS=Homo sapiens GN=HNRNPA2B1 PE=1 SV=2;sp|P22626-2|ROA2_HUMAN Isoform A2 of Heterogeneous nuclear ribonucleoproteins A2/B1 OS=Homo sapiens GN=HNRNPA2B1	2	21	21	20	13	11	11	13	13	13	13	12	19	19	19	18	13	11	11	13	13	13	13	12	19	19	19	18	12	10	10	12	12	12	12	11	18	18	18	17	53.8	53.8
G3V1Y7;F8W1R7;G8JLA2;G3V1V0;B7Z6Z4;P60660-2;P60660;F8VZU9;F8VPF3;F8VZV5;F8W180;F8VXL3;H0YI43	G3V1Y7;F8W1R7;G8JLA2;G3V1V0;B7Z6Z4;P60660-2;P60660;F8VZU9;F8VPF3;F8VZV5;F8W180	3;3;3;3;3;3;3;2;2;2;2;1;1	3;3;3;3;3;3;3;2;2;2;2;1;1	3;3;3;3;3;3;3;2;2;2;2;1;1	Myosin light polypeptide 6	MYL6	tr|G3V1Y7|G3V1Y7_HUMAN Myosin, light polypeptide 6, alkali, smooth muscle and non-muscle, isoform CRA_d OS=Homo sapiens GN=MYL6 PE=4 SV=1;tr|F8W1R7|F8W1R7_HUMAN Myosin, light chain 6, alkali, smooth muscle and non-muscle OS=Homo sapiens GN=MYL6 PE=4 SV=1;t	13	3	3	3	2	2	2	2	1	1	1	1	2	2	2	2	2	2	2	2	1	1	1	1	2	2	2	2	2	2	2	2	1	1	1	1	2	2	2	2	28.7	28.7
Q9NSU2-2;Q9NSU2-3;Q9NSU2;C9J052	Q9NSU2-2;Q9NSU2-3;Q9NSU2;C9J052	3;3;3;2	3;3;3;2	3;3;3;2	Three-prime repair exonuclease 1	TREX1	sp|Q9NSU2-2|TREX1_HUMAN Isoform 2 of Three prime repair exonuclease 1 OS=Homo sapiens GN=TREX1;sp|Q9NSU2-3|TREX1_HUMAN Isoform 3 of Three prime repair exonuclease 1 OS=Homo sapiens GN=TREX1;sp|Q9NSU2|TREX1_HUMAN Three prime repair exonuclease 1 OS=Homo sap	4	3	3	3	1	1	1	1	2	2	2	2	3	3	3	3	1	1	1	1	2	2	2	2	3	3	3	3	1	1	1	1	2	2	2	2	3	3	3	3	10.9	10.9
E9PB51;E7EQS3;Q9BQ04;Q9BWF3;E9PLB0;E9PM61;D6R9K7;Q9BWF3-3;Q9BWF3-2	E9PB51;E7EQS3;Q9BQ04;Q9BWF3;E9PLB0;E9PM61;D6R9K7;Q9BWF3-3;Q9BWF3-2	3;3;3;3;2;2;2;2;2	3;3;3;3;2;2;2;2;2	3;3;3;3;2;2;2;2;2	RNA-binding protein 4;RNA-binding protein 4B	RBM4;RBM4B	tr|E9PB51|E9PB51_HUMAN RNA-binding motif protein 4 (Fragment) OS=Homo sapiens GN=RBM4 PE=4 SV=1;tr|E7EQS3|E7EQS3_HUMAN RNA-binding motif protein 4 OS=Homo sapiens GN=RBM4 PE=4 SV=1;sp|Q9BQ04|RBM4B_HUMAN RNA-binding protein 4B OS=Homo sapiens GN=RBM4B PE=1	9	3	3	3	1	1	1	1	3	2	3	3	2	2	2	2	1	1	1	1	3	2	3	3	2	2	2	2	1	1	1	1	3	2	3	3	2	2	2	2	11.2	11.2
Q9NZB2;Q9NZB2-6;Q9NZB2-4;Q9NZB2-5;Q9NZB2-2;F8W881;Q9NX05	Q9NZB2;Q9NZB2-6;Q9NZB2-4;Q9NZB2-5	18;18;16;9;8;1;1	18;18;16;9;8;1;1	18;18;16;9;8;1;1	Constitutive coactivator of PPAR-gamma-like protein 1	FAM120A	sp|Q9NZB2|F120A_HUMAN Constitutive coactivator of PPAR-gamma-like protein 1 OS=Homo sapiens GN=FAM120A PE=1 SV=2;sp|Q9NZB2-6|F120A_HUMAN Isoform F of Constitutive coactivator of PPAR-gamma-like protein 1 OS=Homo sapiens GN=FAM120A;sp|Q9NZB2-4|F120A_HUMAN I	7	18	18	18	2	2	2	2	3	3	3	3	17	18	18	15	2	2	2	2	3	3	3	3	17	18	18	15	2	2	2	2	3	3	3	3	17	18	18	15	22.6	22.6
Q8WUB8-3;Q8WUB8-2;Q8WUB8	Q8WUB8-3;Q8WUB8-2;Q8WUB8	7;7;7	7;7;7	7;7;7	PHD finger protein 10	PHF10	sp|Q8WUB8-3|PHF10_HUMAN Isoform 3 of PHD finger protein 10 OS=Homo sapiens GN=PHF10;sp|Q8WUB8-2|PHF10_HUMAN Isoform 2 of PHD finger protein 10 OS=Homo sapiens GN=PHF10;sp|Q8WUB8|PHF10_HUMAN PHD finger protein 10 OS=Homo sapiens GN=PHF10 PE=1 SV=3	3	7	7	7	1	1	1	1	7	7	7	6	3	3	3	3	1	1	1	1	7	7	7	6	3	3	3	3	1	1	1	1	7	7	7	6	3	3	3	3	18.2	18.2
Q719H9	Q719H9	6	6	6	BTB/POZ domain-containing protein KCTD1	KCTD1	sp|Q719H9|KCTD1_HUMAN BTB/POZ domain-containing protein KCTD1 OS=Homo sapiens GN=KCTD1 PE=1 SV=1	1	6	6	6	0	0	0	0	6	6	5	6	6	5	5	6	0	0	0	0	6	6	5	6	6	5	5	6	0	0	0	0	6	6	5	6	6	5	5	6	24.9	24.9
B7Z4B8;Q9BUJ2-4;Q9BUJ2-2;Q9BUJ2;Q9BUJ2-3	B7Z4B8;Q9BUJ2-4;Q9BUJ2-2;Q9BUJ2;Q9BUJ2-3	8;8;8;8;7	8;8;8;8;7	8;8;8;8;7	Heterogeneous nuclear ribonucleoprotein U-like protein 1	HNRNPUL1	tr|B7Z4B8|B7Z4B8_HUMAN Uncharacterized protein OS=Homo sapiens GN=HNRNPUL1 PE=2 SV=1;sp|Q9BUJ2-4|HNRL1_HUMAN Isoform 4 of Heterogeneous nuclear ribonucleoprotein U-like protein 1 OS=Homo sapiens GN=HNRNPUL1;sp|Q9BUJ2-2|HNRL1_HUMAN Isoform 2 of Heterogeneou	5	8	8	8	2	2	2	2	4	4	4	4	7	6	3	8	2	2	2	2	4	4	4	4	7	6	3	8	2	2	2	2	4	4	4	4	7	6	3	8	13	13
P15407;E9PPX2;B4DDQ7;E9PKL5;B4DR11	P15407;E9PPX2	3;2;1;1;1	3;2;1;1;1	3;2;1;1;1	Fos-related antigen 1	FOSL1	sp|P15407|FOSL1_HUMAN Fos-related antigen 1 OS=Homo sapiens GN=FOSL1 PE=1 SV=1;tr|E9PPX2|E9PPX2_HUMAN FOS-like antigen 1 OS=Homo sapiens GN=FOSL1 PE=4 SV=1	5	3	3	3	0	0	0	0	0	0	0	0	3	3	3	3	0	0	0	0	0	0	0	0	3	3	3	3	0	0	0	0	0	0	0	0	3	3	3	3	14.4	14.4
O00425;O00425-2;F8WD15;F8W930;C9JT33;Q9Y6M1-5;Q9Y6M1-3;Q9Y6M1-4;Q9Y6M1-1;Q9NZI8;Q9Y6M1	O00425;O00425-2	6;3;1;1;1;1;1;1;1;1;1	6;3;1;1;1;1;1;1;1;1;1	6;3;1;1;1;1;1;1;1;1;1	Insulin-like growth factor 2 mRNA-binding protein 3	IGF2BP3	sp|O00425|IF2B3_HUMAN Insulin-like growth factor 2 mRNA-binding protein 3 OS=Homo sapiens GN=IGF2BP3 PE=1 SV=2;sp|O00425-2|IF2B3_HUMAN Isoform 2 of Insulin-like growth factor 2 mRNA-binding protein 3 OS=Homo sapiens GN=IGF2BP3	11	6	6	6	4	3	3	4	4	4	4	4	6	6	6	6	4	3	3	4	4	4	4	4	6	6	6	6	4	3	3	4	4	4	4	4	6	6	6	6	14.3	14.3
E7EVX8;Q8WWY3-3;Q8WWY3-2;E7ESA8;Q8WWY3;E7EU94;E7ESX0;E7EN72	E7EVX8;Q8WWY3-3;Q8WWY3-2;E7ESA8;Q8WWY3;E7EU94;E7ESX0;E7EN72	2;2;2;2;2;1;1;1	2;2;2;2;2;1;1;1	2;2;2;2;2;1;1;1	U4/U6 small nuclear ribonucleoprotein Prp31	PRPF31	tr|E7EVX8|E7EVX8_HUMAN PRP31 pre-mRNA-processing factor 31 homolog (S. cerevisiae) OS=Homo sapiens GN=PRPF31 PE=4 SV=1;sp|Q8WWY3-3|PRP31_HUMAN Isoform 3 of U4/U6 small nuclear ribonucleoprotein Prp31 OS=Homo sapiens GN=PRPF31;sp|Q8WWY3-2|PRP31_HUMAN Isofor	8	2	2	2	1	1	1	1	2	2	2	1	2	2	1	1	1	1	1	1	2	2	2	1	2	2	1	1	1	1	1	1	2	2	2	1	2	2	1	1	4.9	4.9
O95707;A8MYC1	O95707	3;1	3;1	3;1	Ribonuclease P protein subunit p29	POP4	sp|O95707|RPP29_HUMAN Ribonuclease P protein subunit p29 OS=Homo sapiens GN=POP4 PE=1 SV=2	2	3	3	3	1	1	1	1	3	3	3	3	3	3	3	3	1	1	1	1	3	3	3	3	3	3	3	3	1	1	1	1	3	3	3	3	3	3	3	3	16.4	16.4
F8VXY0;F8VRQ1;F8W6I7;P09651-3;P09651-2;P09651;F8VSB5;F8W1S7;F8VZ49;Q32P51;F8VTQ5;H0YH80;F8W646;F8VYN5	F8VXY0;F8VRQ1;F8W6I7;P09651-3;P09651-2;P09651;F8VSB5;F8W1S7;F8VZ49;Q32P51;F8VTQ5;H0YH80	20;20;20;20;20;20;19;19;14;13;12;10;8;6	19;19;19;19;19;19;18;18;13;12;11;10;8;5	17;17;17;17;17;17;16;16;12;10;10;9;7;5	Heterogeneous nuclear ribonucleoprotein A1;Heterogeneous nuclear ribonucleoprotein A1, N-terminally processed;Heterogeneous nuclear ribonucleoprotein A1-like 2	HNRNPA1;HNRNPA1L2	tr|F8VXY0|F8VXY0_HUMAN Heterogeneous nuclear ribonucleoprotein A1 OS=Homo sapiens GN=HNRNPA1 PE=4 SV=1;tr|F8VRQ1|F8VRQ1_HUMAN Heterogeneous nuclear ribonucleoprotein A1 OS=Homo sapiens GN=HNRNPA1 PE=4 SV=1;tr|F8W6I7|F8W6I7_HUMAN Heterogeneous nuclear ribon	14	20	19	17	13	14	12	14	13	14	14	14	20	20	20	19	12	13	11	13	12	13	13	13	19	19	19	18	12	13	11	13	12	13	13	13	17	17	17	16	63.2	60.2
P05165-2;P05165;C9JPQ8;Q5JTW5;H0Y5U0;Q5JTW6;H0Y798;H0YG57;Q5JVH2;E9PCJ1;H0Y4B9	P05165-2;P05165;C9JPQ8	8;8;7;3;3;2;1;1;1;1;1	8;8;7;3;3;2;1;1;1;1;1	8;8;7;3;3;2;1;1;1;1;1	Propionyl-CoA carboxylase alpha chain, mitochondrial	PCCA	sp|P05165-2|PCCA_HUMAN Isoform 2 of Propionyl-CoA carboxylase alpha chain, mitochondrial OS=Homo sapiens GN=PCCA;sp|P05165|PCCA_HUMAN Propionyl-CoA carboxylase alpha chain, mitochondrial OS=Homo sapiens GN=PCCA PE=1 SV=4;tr|C9JPQ8|C9JPQ8_HUMAN Propionyl Co	11	8	8	8	2	3	2	1	5	5	6	5	5	5	4	4	2	3	2	1	5	5	6	5	5	5	4	4	2	3	2	1	5	5	6	5	5	5	4	4	12.5	12.5
Q5T0B9;F5H055;E9PHB3;F8W6Q3;Q8TF68-3;Q8TF68-2;Q8TF68	Q5T0B9	8;3;1;1;1;1;1	8;3;1;1;1;1;1	8;3;1;1;1;1;1	Zinc finger protein 362	ZNF362	sp|Q5T0B9|ZN362_HUMAN Zinc finger protein 362 OS=Homo sapiens GN=ZNF362 PE=2 SV=1	7	8	8	8	2	2	2	2	0	0	0	0	8	8	7	8	2	2	2	2	0	0	0	0	8	8	7	8	2	2	2	2	0	0	0	0	8	8	7	8	24.3	24.3
C9JP00;Q9NR56;B4E3F7;O95205;Q86VM6;Q9NR56-3;Q96RE3;E9PBW7;Q86UV8;Q5VZF2-3;Q5VZF2-2;Q9NR56-2;Q5VZF2;Q96P92	C9JP00;Q9NR56;B4E3F7;O95205;Q86VM6;Q9NR56-3;Q96RE3;E9PBW7;Q86UV8;Q5VZF2-3;Q5VZF2-2;Q9NR56-2;Q5VZF2;Q96P92	2;2;1;1;1;1;1;1;1;1;1;1;1;1	2;2;1;1;1;1;1;1;1;1;1;1;1;1	2;2;1;1;1;1;1;1;1;1;1;1;1;1	Muscleblind-like protein 1;Muscleblind-like protein 2	MBNL1;MBLL;MBNL2	tr|C9JP00|C9JP00_HUMAN Muscleblind-like (Drosophila) OS=Homo sapiens GN=MBNL1 PE=4 SV=1;sp|Q9NR56|MBNL1_HUMAN Muscleblind-like protein 1 OS=Homo sapiens GN=MBNL1 PE=1 SV=2;tr|B4E3F7|B4E3F7_HUMAN Uncharacterized protein OS=Homo sapiens GN=MBNL2 PE=2 SV=1;tr	14	2	2	2	0	0	0	0	0	1	1	1	2	2	2	2	0	0	0	0	0	1	1	1	2	2	2	2	0	0	0	0	0	1	1	1	2	2	2	2	8.6	8.6
B0QYD3;Q9UH17;B0QYD2;Q9UH17-2;P31941-2;P31941	B0QYD3;Q9UH17;B0QYD2;Q9UH17-2	6;6;5;4;2;2	6;6;5;4;2;2	4;4;3;2;2;2	DNA dC->dU-editing enzyme APOBEC-3B	APOBEC3B	tr|B0QYD3|B0QYD3_HUMAN Apolipoprotein B mRNA editing enzyme, catalytic polypeptide-like 3B OS=Homo sapiens GN=APOBEC3B PE=4 SV=1;sp|Q9UH17|ABC3B_HUMAN Probable DNA dC->dU-editing enzyme APOBEC-3B OS=Homo sapiens GN=APOBEC3B PE=1 SV=1;tr|B0QYD2|B0QYD2_HUMAN	6	6	6	4	0	0	0	0	0	0	0	0	5	5	5	5	0	0	0	0	0	0	0	0	5	5	5	5	0	0	0	0	0	0	0	0	3	3	3	3	16.5	16.5
C9J1W7;O95104;C9JD39;O95104-2;C9JLZ0;Q9UPN6;B7Z888	C9J1W7;O95104;C9JD39;O95104-2;C9JLZ0	4;4;3;3;3;1;1	4;4;3;3;3;1;1	4;4;3;3;3;1;1	Splicing factor, arginine/serine-rich 15	SCAF4	tr|C9J1W7|C9J1W7_HUMAN Uncharacterized protein OS=Homo sapiens GN=SCAF4 PE=4 SV=1;sp|O95104|SFR15_HUMAN Splicing factor, arginine/serine-rich 15 OS=Homo sapiens GN=SCAF4 PE=1 SV=3;tr|C9JD39|C9JD39_HUMAN Uncharacterized protein OS=Homo sapiens GN=SCAF4 PE=4	7	4	4	4	1	1	1	1	4	3	3	4	4	4	3	3	1	1	1	1	4	3	3	4	4	4	3	3	1	1	1	1	4	3	3	4	4	4	3	3	4	4
P06746;E7EW18;H0YBJ0;E5RIJ0;H0YBX1;B7Z1W5;H0YAV8;E5RG65	P06746;E7EW18;H0YBJ0;E5RIJ0;H0YBX1	11;10;7;6;6;5;2;1	11;10;7;6;6;5;2;1	11;10;7;6;6;5;2;1	DNA polymerase beta	POLB	sp|P06746|DPOLB_HUMAN DNA polymerase beta OS=Homo sapiens GN=POLB PE=1 SV=3;tr|E7EW18|E7EW18_HUMAN Polymerase (DNA directed), beta (Fragment) OS=Homo sapiens GN=POLB PE=4 SV=1;tr|H0YBJ0|H0YBJ0_HUMAN Polymerase (DNA directed), beta (Fragment) OS=Homo sapien	8	11	11	11	0	0	0	0	2	2	1	2	10	10	11	10	0	0	0	0	2	2	1	2	10	10	11	10	0	0	0	0	2	2	1	2	10	10	11	10	38.2	38.2
Q96KM6	Q96KM6	4	4	4	Zinc finger protein 512B	ZNF512B	sp|Q96KM6|Z512B_HUMAN Zinc finger protein 512B OS=Homo sapiens GN=ZNF512B PE=1 SV=1	1	4	4	4	1	1	0	1	2	1	1	1	3	3	3	2	1	1	0	1	2	1	1	1	3	3	3	2	1	1	0	1	2	1	1	1	3	3	3	2	5.7	5.7
C9JGE3;B0QYK0;Q01844-2;B0QYK1;Q96FE8;Q01844;Q96MX4	C9JGE3;B0QYK0;Q01844-2;B0QYK1;Q96FE8;Q01844;Q96MX4	6;6;6;6;6;6;6	6;6;6;6;6;6;6	6;6;6;6;6;6;6	RNA-binding protein EWS	EWSR1	tr|C9JGE3|C9JGE3_HUMAN Ewing sarcoma breakpoint region 1, isoform CRA_e OS=Homo sapiens GN=EWSR1 PE=4 SV=1;tr|B0QYK0|B0QYK0_HUMAN Ewing sarcoma breakpoint region 1 OS=Homo sapiens GN=EWSR1 PE=4 SV=1;sp|Q01844-2|EWS_HUMAN Isoform EWS-B of RNA-binding protei	7	6	6	6	3	3	4	3	2	4	3	3	6	6	6	6	3	3	4	3	2	4	3	3	6	6	6	6	3	3	4	3	2	4	3	3	6	6	6	6	12.9	12.9
Q9NQB0-7;Q9NQB0-3;E2GH20;Q9NQB0-2;F8W7T5;Q9NQB0-6;Q9NQB0-4;Q9NQB0-9;F8W742;Q9NQB0-10;Q5JRY5;Q5JRY4;Q9NQB0-8;Q9NQB0-5;Q9NQB0;E9PDK3;Q9UJU2-3;P36402-3;Q9UJU2-6;Q9UJU2;P36402-11;P36402-4;P36402;P36402-5;P36402-10;P36402-14;G8JLE2;B7WNT5;C9IZK2;H0YEE5;P36402-16;H0YBC8;P36402-8;H0YAR8;Q5JRY3;Q9HCS4;P36402-6;P36402-2;D4PHA3;P36402-7;P36402-12;Q9UJU2-5;P36402-15;P36402-13;P36402-9;H0YBP2	Q9NQB0-7;Q9NQB0-3;E2GH20;Q9NQB0-2;F8W7T5;Q9NQB0-6;Q9NQB0-4;Q9NQB0-9;F8W742;Q9NQB0-10;Q5JRY5;Q5JRY4;Q9NQB0-8;Q9NQB0-5;Q9NQB0	3;2;2;2;2;2;2;2;2;2;2;2;2;2;2;1;1;1;1;1;1;1;1;1;1;1;1;1;1;1;1;1;1;1;1;1;1;1;1;1;1;1;1;1;1;1	3;2;2;2;2;2;2;2;2;2;2;2;2;2;2;1;1;1;1;1;1;1;1;1;1;1;1;1;1;1;1;1;1;1;1;1;1;1;1;1;1;1;1;1;1;1	3;2;2;2;2;2;2;2;2;2;2;2;2;2;2;1;1;1;1;1;1;1;1;1;1;1;1;1;1;1;1;1;1;1;1;1;1;1;1;1;1;1;1;1;1;1	Transcription factor 7-like 2	TCF7L2	sp|Q9NQB0-7|TF7L2_HUMAN Isoform 7 of Transcription factor 7-like 2 OS=Homo sapiens GN=TCF7L2;sp|Q9NQB0-3|TF7L2_HUMAN Isoform 3 of Transcription factor 7-like 2 OS=Homo sapiens GN=TCF7L2;tr|E2GH20|E2GH20_HUMAN T-cell factor-4 variant X2 OS=Homo sapiens GN=T	46	3	3	3	1	1	1	1	2	2	2	2	3	3	3	3	1	1	1	1	2	2	2	2	3	3	3	3	1	1	1	1	2	2	2	2	3	3	3	3	6.6	6.6
Q06787-8;Q06787-5;G8JL90;Q06787-3;Q06787;A8MQB8;G3V0J0;Q06787-6;Q06787-2;Q06787-4;Q06787-7;G8JLE9;Q8IXW7;P51116;F8W871	Q06787-8;Q06787-5;G8JL90;Q06787-3;Q06787;A8MQB8;G3V0J0;Q06787-6;Q06787-2;Q06787-4;Q06787-7;G8JLE9	5;5;5;5;5;4;4;4;4;4;4;3;2;2;1	5;5;5;5;5;4;4;4;4;4;4;3;2;2;1	4;4;4;4;4;3;3;3;3;3;3;3;2;1;0	Fragile X mental retardation protein 1	FMR1	sp|Q06787-8|FMR1_HUMAN Isoform 8 of Fragile X mental retardation protein 1 OS=Homo sapiens GN=FMR1;sp|Q06787-5|FMR1_HUMAN Isoform 4 of Fragile X mental retardation protein 1 OS=Homo sapiens GN=FMR1;tr|G8JL90|G8JL90_HUMAN Fragile X mental retardation 1 OS=H	15	5	5	4	1	1	1	0	0	0	0	0	5	5	5	3	1	1	1	0	0	0	0	0	5	5	5	3	1	1	0	0	0	0	0	0	4	4	4	2	10.2	10.2
B4E3E8;O00571;B4DXX7;O15523;B4DLU5;B4E132;B4E3C4;B4DLA0;C9J8G5;C9J081;D6RCM4;E9PCD8;Q9NQI0-2;D6RDK4;Q9NQI0	B4E3E8;O00571;B4DXX7;O15523;B4DLU5	19;19;13;13;12;9;2;1;1;1;1;1;1;1;1	18;18;12;12;11;8;2;1;1;1;1;1;1;1;1	18;18;12;12;11;8;2;1;1;1;1;1;1;1;1	ATP-dependent RNA helicase DDX3X;ATP-dependent RNA helicase DDX3Y	DDX3X;DDX3Y	tr|B4E3E8|B4E3E8_HUMAN DEAD (Asp-Glu-Ala-Asp) box polypeptide 3, X-linked OS=Homo sapiens GN=DDX3X PE=2 SV=1;sp|O00571|DDX3X_HUMAN ATP-dependent RNA helicase DDX3X OS=Homo sapiens GN=DDX3X PE=1 SV=3;tr|B4DXX7|B4DXX7_HUMAN DEAD (Asp-Glu-Ala-Asp) box polypep	15	19	18	18	8	7	7	8	8	8	7	8	17	16	17	15	7	6	6	7	7	7	6	7	16	15	16	14	7	6	6	7	7	7	6	7	16	15	16	14	35.1	33.4
C9JK12;Q01196-11;Q01196;Q01196-9;Q01196-10;Q01196-2;Q01196-8;C9JFJ4;C9JW25;A8MZI9;Q01196-7;Q01196-3;Q01196-4	C9JK12;Q01196-11;Q01196;Q01196-9;Q01196-10;Q01196-2;Q01196-8;C9JFJ4;C9JW25;A8MZI9;Q01196-7;Q01196-3;Q01196-4	2;2;2;2;2;2;2;1;1;1;1;1;1	2;2;2;2;2;2;2;1;1;1;1;1;1	2;2;2;2;2;2;2;1;1;1;1;1;1	Runt-related transcription factor 1	RUNX1	tr|C9JK12|C9JK12_HUMAN Runt-related transcription factor 1 OS=Homo sapiens GN=RUNX1 PE=4 SV=1;sp|Q01196-11|RUNX1_HUMAN Isoform AML-1L of Runt-related transcription factor 1 OS=Homo sapiens GN=RUNX1;sp|Q01196|RUNX1_HUMAN Runt-related transcription factor 1	13	2	2	2	0	0	0	0	0	0	1	0	2	2	2	2	0	0	0	0	0	0	1	0	2	2	2	2	0	0	0	0	0	0	1	0	2	2	2	2	5.7	5.7
P61978-3;Q5T6W5;Q5T6W2	P61978-3;Q5T6W5;Q5T6W2	20;20;16	20;20;16	1;1;1	Heterogeneous nuclear ribonucleoprotein K	HNRNPK	sp|P61978-3|HNRPK_HUMAN Isoform 3 of Heterogeneous nuclear ribonucleoprotein K OS=Homo sapiens GN=HNRNPK;tr|Q5T6W5|Q5T6W5_HUMAN Heterogeneous nuclear ribonucleoprotein K OS=Homo sapiens GN=HNRNPK PE=2 SV=1;tr|Q5T6W2|Q5T6W2_HUMAN Heterogeneous nuclear ribon	3	20	20	1	17	16	16	18	15	15	15	15	20	20	20	19	17	16	16	18	15	15	15	15	20	20	20	19	1	1	1	1	1	1	1	1	1	1	1	1	49.1	49.1
Q9UGU0;Q9UGU0-2;A9JX13	Q9UGU0;Q9UGU0-2	26;25;3	26;25;3	25;24;3	Transcription factor 20	TCF20	sp|Q9UGU0|TCF20_HUMAN Transcription factor 20 OS=Homo sapiens GN=TCF20 PE=1 SV=3;sp|Q9UGU0-2|TCF20_HUMAN Isoform 2 of Transcription factor 20 OS=Homo sapiens GN=TCF20	3	26	26	25	9	9	9	10	6	6	7	6	23	24	23	23	9	9	9	10	6	6	7	6	23	24	23	23	9	9	9	10	6	6	7	6	22	24	22	22	17.6	17.6
P38159;P38159-2;Q96E39;B4E3U4;O75526;Q8N7X1	P38159;P38159-2;Q96E39	10;9;7;4;3;1	10;9;7;4;3;1	10;9;7;4;3;1	RNA-binding motif protein, X chromosome;RNA-binding motif protein, X chromosome, N-terminally processed;RNA binding motif protein, X-linked-like-1	RBMX;RBMXL1	sp|P38159|RBMX_HUMAN RNA-binding motif protein, X chromosome OS=Homo sapiens GN=RBMX PE=1 SV=3;sp|P38159-2|RBMX_HUMAN Isoform 2 of RNA-binding motif protein, X chromosome OS=Homo sapiens GN=RBMX;sp|Q96E39|RMXL1_HUMAN RNA binding motif protein, X-linked-lik	6	10	10	10	1	2	1	2	3	3	3	3	10	10	10	10	1	2	1	2	3	3	3	3	10	10	10	10	1	2	1	2	3	3	3	3	10	10	10	10	27.4	27.4
Q9H9A7	Q9H9A7	3	3	3	RecQ-mediated genome instability protein 1	RMI1	sp|Q9H9A7|RMI1_HUMAN RecQ-mediated genome instability protein 1 OS=Homo sapiens GN=RMI1 PE=1 SV=3	1	3	3	3	0	0	0	0	2	3	3	3	2	2	2	2	0	0	0	0	2	3	3	3	2	2	2	2	0	0	0	0	2	3	3	3	2	2	2	2	4.5	4.5
B4DR70;E7EUX0;P35637-2;P35637;A6NMX6	B4DR70;E7EUX0;P35637-2;P35637;A6NMX6	7;7;7;7;6	7;7;7;7;6	5;5;5;5;4	RNA-binding protein FUS	FUS	tr|B4DR70|B4DR70_HUMAN Uncharacterized protein OS=Homo sapiens GN=FUS PE=2 SV=1;tr|E7EUX0|E7EUX0_HUMAN Uncharacterized protein OS=Homo sapiens GN=FUS PE=4 SV=1;sp|P35637-2|FUS_HUMAN Isoform Short of RNA-binding protein FUS OS=Homo sapiens GN=FUS;sp|P35637|	5	7	7	5	3	2	2	2	1	2	2	2	7	7	7	7	3	2	2	2	1	2	2	2	7	7	7	7	1	1	1	1	0	1	0	1	5	5	5	5	16.1	16.1
Q29RF7-3;Q29RF7;H0Y9L9;B7Z5S1;E7ENA8;Q9NTI5-4;Q9NTI5-3;Q9NTI5-2;Q9NTI5	Q29RF7-3;Q29RF7;H0Y9L9;B7Z5S1;E7ENA8;Q9NTI5-4;Q9NTI5-3;Q9NTI5-2;Q9NTI5	2;2;1;1;1;1;1;1;1	2;2;1;1;1;1;1;1;1	2;2;1;1;1;1;1;1;1	Sister chromatid cohesion protein PDS5 homolog A;Sister chromatid cohesion protein PDS5 homolog B	PDS5A;PDS5B	sp|Q29RF7-3|PDS5A_HUMAN Isoform 2 of Sister chromatid cohesion protein PDS5 homolog A OS=Homo sapiens GN=PDS5A;sp|Q29RF7|PDS5A_HUMAN Sister chromatid cohesion protein PDS5 homolog A OS=Homo sapiens GN=PDS5A PE=1 SV=1;tr|H0Y9L9|H0Y9L9_HUMAN PDS5, regulator	9	2	2	2	2	2	2	2	1	1	1	0	0	0	0	0	2	2	2	2	1	1	1	0	0	0	0	0	2	2	2	2	1	1	1	0	0	0	0	0	4.3	4.3
O95400	O95400	2	2	2	CD2 antigen cytoplasmic tail-binding protein 2	CD2BP2	sp|O95400|CD2B2_HUMAN CD2 antigen cytoplasmic tail-binding protein 2 OS=Homo sapiens GN=CD2BP2 PE=1 SV=1	1	2	2	2	1	1	1	1	1	1	1	1	2	2	2	2	1	1	1	1	1	1	1	1	2	2	2	2	1	1	1	1	1	1	1	1	2	2	2	2	6.5	6.5
P27348;E9PG15;B4DMT8	P27348;E9PG15;B4DMT8	11;8;7	7;6;5	7;6;5	14-3-3 protein theta	YWHAQ	sp|P27348|1433T_HUMAN 14-3-3 protein theta OS=Homo sapiens GN=YWHAQ PE=1 SV=1;tr|E9PG15|E9PG15_HUMAN Tyrosine 3-monooxygenase/tryptophan 5-monooxygenase activation protein, theta polypeptide (Fragment) OS=Homo sapiens GN=YWHAQ PE=4 SV=1;tr|B4DMT8|B4DMT8_HU	3	11	7	7	9	8	8	8	5	4	4	4	4	4	4	4	5	5	4	4	3	3	3	3	1	1	1	1	5	5	4	4	3	3	3	3	1	1	1	1	48.6	34.7
P27694	P27694	19	19	19	Replication protein A 70 kDa DNA-binding subunit;Replication protein A 70 kDa DNA-binding subunit, N-terminally processed	RPA1	sp|P27694|RFA1_HUMAN Replication protein A 70 kDa DNA-binding subunit OS=Homo sapiens GN=RPA1 PE=1 SV=2	1	19	19	19	4	3	2	4	17	19	19	16	7	7	7	7	4	3	2	4	17	19	19	16	7	7	7	7	4	3	2	4	17	19	19	16	7	7	7	7	39.3	39.3
P38935	P38935	2	2	2	DNA-binding protein SMUBP-2	IGHMBP2	sp|P38935|SMBP2_HUMAN DNA-binding protein SMUBP-2 OS=Homo sapiens GN=IGHMBP2 PE=1 SV=3	1	2	2	2	1	1	0	1	0	0	0	0	2	2	2	2	1	1	0	1	0	0	0	0	2	2	2	2	1	1	0	1	0	0	0	0	2	2	2	2	2	2
Q9P0W2-3;Q9P0W2;C9K049;C9J8X5;B5MDG7;C9JQA7;Q9P0W2-2;F8WES5	Q9P0W2-3;Q9P0W2;C9K049;C9J8X5;B5MDG7;C9JQA7;Q9P0W2-2	4;4;3;3;3;2;2;1	4;4;3;3;3;2;2;1	4;4;3;3;3;2;2;1	SWI/SNF-related matrix-associated actin-dependent regulator of chromatin subfamily E member 1-related	HMG20B	sp|Q9P0W2-3|HM20B_HUMAN Isoform 3 of SWI/SNF-related matrix-associated actin-dependent regulator of chromatin subfamily E member 1-related OS=Homo sapiens GN=HMG20B;sp|Q9P0W2|HM20B_HUMAN SWI/SNF-related matrix-associated actin-dependent regulator of chroma	8	4	4	4	1	1	0	1	0	0	0	1	2	2	2	2	1	1	0	1	0	0	0	1	2	2	2	2	1	1	0	1	0	0	0	1	2	2	2	2	14	14
O60437	O60437	4	4	4	Periplakin	PPL	sp|O60437|PEPL_HUMAN Periplakin OS=Homo sapiens GN=PPL PE=1 SV=4	1	4	4	4	2	2	2	3	1	1	1	1	2	2	2	1	2	2	2	3	1	1	1	1	2	2	2	1	2	2	2	3	1	1	1	1	2	2	2	1	2.1	2.1
Q01664	Q01664	17	17	17	Transcription factor AP-4	TFAP4	sp|Q01664|TFAP4_HUMAN Transcription factor AP-4 OS=Homo sapiens GN=TFAP4 PE=1 SV=2	1	17	17	17	17	17	16	17	11	12	11	12	2	1	1	2	17	17	16	17	11	12	11	12	2	1	1	2	17	17	16	17	11	12	11	12	2	1	1	2	52.4	52.4
H0YE88;P28347;E9PKB7;B5MCM0	H0YE88;P28347;E9PKB7	6;6;4;2	6;6;4;2	2;2;2;0	Transcriptional enhancer factor TEF-1	TEAD1	tr|H0YE88|H0YE88_HUMAN TEA domain family member 1 (SV40 transcriptional enhancer factor) OS=Homo sapiens GN=TEAD1 PE=4 SV=1;sp|P28347|TEAD1_HUMAN Transcriptional enhancer factor TEF-1 OS=Homo sapiens GN=TEAD1 PE=1 SV=2;tr|E9PKB7|E9PKB7_HUMAN TEA domain fam	4	6	6	2	6	6	5	6	0	0	0	0	0	0	0	0	6	6	5	6	0	0	0	0	0	0	0	0	2	2	2	2	0	0	0	0	0	0	0	0	13.6	13.6
Q92572;F5H459	Q92572;F5H459	2;1	2;1	2;1	AP-3 complex subunit sigma-1	AP3S1	sp|Q92572|AP3S1_HUMAN AP-3 complex subunit sigma-1 OS=Homo sapiens GN=AP3S1 PE=1 SV=1;tr|F5H459|F5H459_HUMAN Adaptor-related protein complex 3, sigma 1 subunit OS=Homo sapiens GN=AP3S1 PE=4 SV=1	2	2	2	2	2	2	2	2	1	1	0	1	1	1	1	1	2	2	2	2	1	1	0	1	1	1	1	1	2	2	2	2	1	1	0	1	1	1	1	1	13.5	13.5
Q6SPF0;E9PIW9;F8WDT5	Q6SPF0;E9PIW9	13;8;2	13;8;2	13;8;2	Atherin	SAMD1	sp|Q6SPF0|SAMD1_HUMAN Atherin OS=Homo sapiens GN=SAMD1 PE=1 SV=1;tr|E9PIW9|E9PIW9_HUMAN Sterile alpha motif domain-containing 1 OS=Homo sapiens GN=SAMD1 PE=4 SV=1	3	13	13	13	9	9	9	9	9	10	9	11	0	0	0	0	9	9	9	9	9	10	9	11	0	0	0	0	9	9	9	9	9	10	9	11	0	0	0	0	32.5	32.5
H0Y3A6;H0YEJ9;A4FUP2;Q99594	H0Y3A6;H0YEJ9;A4FUP2;Q99594	6;4;4;4	2;0;0;0	2;0;0;0	Transcriptional enhancer factor TEF-1;Transcriptional enhancer factor TEF-5	TEAD1;TEAD3	tr|H0Y3A6|H0Y3A6_HUMAN TEA domain family member 3 OS=Homo sapiens GN=TEAD3 PE=4 SV=1;tr|H0YEJ9|H0YEJ9_HUMAN TEA domain family member 1 (SV40 transcriptional enhancer factor) OS=Homo sapiens GN=TEAD1 PE=4 SV=1;tr|A4FUP2|A4FUP2_HUMAN TEAD1 protein OS=Homo sa	4	6	2	2	6	6	4	6	0	0	0	0	0	1	0	0	2	2	1	2	0	0	0	0	0	1	0	0	2	2	1	2	0	0	0	0	0	1	0	0	9.1	2.7
Q5T6K7;E9PI99;Q5T6K5;E9PF96;Q5T6K9;F8VWM3;Q13952-2;B4DUS6;Q13952-3;Q13952;E9PIG7;E9PL11;B4DW63;E9PJA8;E9PQR2	Q5T6K7;E9PI99;Q5T6K5;E9PF96;Q5T6K9;F8VWM3;Q13952-2;B4DUS6;Q13952-3;Q13952;E9PIG7;E9PL11;B4DW63	4;4;4;4;4;4;4;4;4;4;3;2;2;1;1	4;4;4;4;4;4;4;4;4;4;3;2;2;1;1	4;4;4;4;4;4;4;4;4;4;3;2;2;1;1	Nuclear transcription factor Y subunit gamma	NFYC	tr|Q5T6K7|Q5T6K7_HUMAN Nuclear transcription factor Y, gamma (Fragment) OS=Homo sapiens GN=NFYC PE=2 SV=1;tr|E9PI99|E9PI99_HUMAN Nuclear transcription factor Y, gamma (Fragment) OS=Homo sapiens GN=NFYC PE=4 SV=1;tr|Q5T6K5|Q5T6K5_HUMAN Nuclear transcription	15	4	4	4	3	4	3	3	0	0	0	0	0	0	0	0	3	4	3	3	0	0	0	0	0	0	0	0	3	4	3	3	0	0	0	0	0	0	0	0	31.8	31.8
F8VSL3;P25208	F8VSL3;P25208	2;2	2;2	2;2	Nuclear transcription factor Y subunit beta	NFYB	tr|F8VSL3|F8VSL3_HUMAN Nuclear transcription factor Y, beta (Fragment) OS=Homo sapiens GN=NFYB PE=4 SV=1;sp|P25208|NFYB_HUMAN Nuclear transcription factor Y subunit beta OS=Homo sapiens GN=NFYB PE=1 SV=2	2	2	2	2	2	2	2	2	0	0	0	0	0	0	0	0	2	2	2	2	0	0	0	0	0	0	0	0	2	2	2	2	0	0	0	0	0	0	0	0	16	16
F5H2F9;B4DF41;P52701;F5H769;P52701-2;F5H3S1	F5H2F9;B4DF41;P52701;F5H769;P52701-2	18;18;18;15;15;3	18;18;18;15;15;3	18;18;18;15;15;3	DNA mismatch repair protein Msh6	MSH6	tr|F5H2F9|F5H2F9_HUMAN MutS homolog 6 (E. coli) OS=Homo sapiens GN=MSH6 PE=3 SV=1;tr|B4DF41|B4DF41_HUMAN MutS homolog 6 (E. coli) OS=Homo sapiens GN=MSH6 PE=2 SV=1;sp|P52701|MSH6_HUMAN DNA mismatch repair protein Msh6 OS=Homo sapiens GN=MSH6 PE=1 SV=2;tr|F	6	18	18	18	17	15	15	18	6	5	6	6	2	2	2	2	17	15	15	18	6	5	6	6	2	2	2	2	17	15	15	18	6	5	6	6	2	2	2	2	19.9	19.9
E7ENN3;E9PEL9;Q8NF91-8;Q8NF91-2;Q8NF91-4;Q8NF91;E7EQI5	E7ENN3;E9PEL9;Q8NF91-8;Q8NF91-2;Q8NF91-4;Q8NF91;E7EQI5	2;1;1;1;1;1;1	2;1;1;1;1;1;1	2;1;1;1;1;1;1	Nesprin-1	SYNE1	tr|E7ENN3|E7ENN3_HUMAN Spectrin repeat-containing, nuclear envelope 1 OS=Homo sapiens GN=SYNE1 PE=4 SV=1;tr|E9PEL9|E9PEL9_HUMAN Spectrin repeat-containing, nuclear envelope 1 OS=Homo sapiens GN=SYNE1 PE=4 SV=1;sp|Q8NF91-8|SYNE1_HUMAN Isoform 8 of Nesprin-1	7	2	2	2	2	2	2	2	2	2	2	1	1	1	1	1	2	2	2	2	2	2	2	1	1	1	1	1	2	2	2	2	2	2	2	1	1	1	1	1	0.2	0.2
Q8IXL1;P28324-2;P28324	Q8IXL1;P28324-2;P28324	2;2;2	2;2;2	2;2;2	ETS domain-containing protein Elk-4	ELK4	tr|Q8IXL1|Q8IXL1_HUMAN ELK4, ETS-domain protein (SRF accessory protein 1) (Fragment) OS=Homo sapiens GN=ELK4 PE=2 SV=1;sp|P28324-2|ELK4_HUMAN Isoform 2 of ETS domain-containing protein Elk-4 OS=Homo sapiens GN=ELK4;sp|P28324|ELK4_HUMAN ETS domain-containin	3	2	2	2	2	2	2	2	0	0	0	0	0	0	0	0	2	2	2	2	0	0	0	0	0	0	0	0	2	2	2	2	0	0	0	0	0	0	0	0	5	5
A6NHQ2	A6NHQ2	4	2	2	rRNA/tRNA 2-O-methyltransferase fibrillarin-like protein 1	FBLL1	sp|A6NHQ2|FBLL1_HUMAN rRNA/tRNA 2-O-methyltransferase fibrillarin-like protein 1 OS=Homo sapiens GN=FBLL1 PE=3 SV=1	1	4	2	2	4	4	4	4	3	4	4	4	3	3	3	3	2	2	2	2	2	2	2	2	1	1	1	1	2	2	2	2	2	2	2	2	1	1	1	1	11.4	3.6
G3XAI9;Q5BKY9-2;Q5BKY9;C9JUX2;Q8N9E0	G3XAI9;Q5BKY9-2;Q5BKY9	3;3;3;1;1	3;3;3;1;1	3;3;3;1;1	Protein FAM133B	FAM133B	tr|G3XAI9|G3XAI9_HUMAN Putative uncharacterized protein MGC40405 OS=Homo sapiens GN=FAM133B PE=4 SV=1;sp|Q5BKY9-2|F133B_HUMAN Isoform 2 of Protein FAM133B OS=Homo sapiens GN=FAM133B;sp|Q5BKY9|F133B_HUMAN Protein FAM133B OS=Homo sapiens GN=FAM133B PE=1 SV=1	5	3	3	3	3	3	2	3	3	2	3	3	1	1	1	1	3	3	2	3	3	2	3	3	1	1	1	1	3	3	2	3	3	2	3	3	1	1	1	1	34.3	34.3
P61981;B4DE78;B4DHC4;F8WEB6;A2IDB1	P61981;B4DE78;B4DHC4	7;5;5;1;1	3;1;3;0;0	3;1;3;0;0	14-3-3 protein gamma;14-3-3 protein gamma, N-terminally processed	YWHAG	sp|P61981|1433G_HUMAN 14-3-3 protein gamma OS=Homo sapiens GN=YWHAG PE=1 SV=2;tr|B4DE78|B4DE78_HUMAN Tyrosine 3-monooxygenase/tryptophan 5-monooxygenase activation protein, gamma polypeptide OS=Homo sapiens GN=YWHAG PE=2 SV=1;tr|B4DHC4|B4DHC4_HUMAN Tyrosin	5	7	3	3	7	6	7	7	3	2	2	2	3	3	3	3	3	3	3	3	1	1	1	1	1	1	1	1	3	3	3	3	1	1	1	1	1	1	1	1	25.9	12.1
Q01650	Q01650	4	4	4	Large neutral amino acids transporter small subunit 1	SLC7A5	sp|Q01650|LAT1_HUMAN Large neutral amino acids transporter small subunit 1 OS=Homo sapiens GN=SLC7A5 PE=1 SV=2	1	4	4	4	4	3	2	4	3	4	2	4	1	1	1	0	4	3	2	4	3	4	2	4	1	1	1	0	4	3	2	4	3	4	2	4	1	1	1	0	11.2	11.2
Q9NSS8;Q96DI7;B4DQJ1	Q9NSS8;Q96DI7;B4DQJ1	2;2;2	2;2;2	2;2;2	U5 small nuclear ribonucleoprotein 40 kDa protein	DKFZp434D199;SNRNP40	tr|Q9NSS8|Q9NSS8_HUMAN Putative uncharacterized protein DKFZp434D199 OS=Homo sapiens GN=DKFZp434D199 PE=2 SV=1;sp|Q96DI7|SNR40_HUMAN U5 small nuclear ribonucleoprotein 40 kDa protein OS=Homo sapiens GN=SNRNP40 PE=1 SV=1;tr|B4DQJ1|B4DQJ1_HUMAN Small nuclear	3	2	2	2	2	2	2	2	1	1	1	1	1	1	1	1	2	2	2	2	1	1	1	1	1	1	1	1	2	2	2	2	1	1	1	1	1	1	1	1	16.5	16.5
P09758	P09758	3	3	3	Tumor-associated calcium signal transducer 2	TACSTD2	sp|P09758|TACD2_HUMAN Tumor-associated calcium signal transducer 2 OS=Homo sapiens GN=TACSTD2 PE=1 SV=3	1	3	3	3	3	3	2	3	2	2	2	2	1	1	1	1	3	3	2	3	2	2	2	2	1	1	1	1	3	3	2	3	2	2	2	2	1	1	1	1	12.7	12.7
Q7Z7K6;Q7Z7K6-3;Q7Z7K6-2	Q7Z7K6;Q7Z7K6-3	5;5;2	5;5;2	5;5;2	Centromere protein V	CENPV	sp|Q7Z7K6|CENPV_HUMAN Centromere protein V OS=Homo sapiens GN=CENPV PE=1 SV=1;sp|Q7Z7K6-3|CENPV_HUMAN Isoform 3 of Centromere protein V OS=Homo sapiens GN=CENPV	3	5	5	5	4	5	4	4	2	3	3	2	2	2	3	1	4	5	4	4	2	3	3	2	2	2	3	1	4	5	4	4	2	3	3	2	2	2	3	1	23.3	23.3
P54136;P54136-2;F5H3T8	P54136;P54136-2	3;3;1	3;3;1	3;3;1	Arginine--tRNA ligase, cytoplasmic	RARS	sp|P54136|SYRC_HUMAN Arginine--tRNA ligase, cytoplasmic OS=Homo sapiens GN=RARS PE=1 SV=2;sp|P54136-2|SYRC_HUMAN Isoform Monomeric of Arginine--tRNA ligase, cytoplasmic OS=Homo sapiens GN=RARS	3	3	3	3	2	2	3	3	2	2	2	2	2	1	1	1	2	2	3	3	2	2	2	2	2	1	1	1	2	2	3	3	2	2	2	2	2	1	1	1	5.3	5.3
O60716;O60716-15;O60716-13;E9PIE5;C9JZR2;O60716-6;O60716-3;O60716-4;O60716-5;O60716-17;O60716-2;O60716-9;O60716-8;O60716-10;O60716-12;O60716-14;O60716-11;F8WA43;O60716-7;O60716-18;O60716-22;O60716-19;O60716-21;O60716-23;O60716-24;O60716-16;O60716-20;O60716-29;O60716-26;O60716-32;O60716-31;O60716-25;O60716-27;O60716-30;O60716-28;E9PRE2;E9PKY0	O60716;O60716-15;O60716-13;E9PIE5;C9JZR2;O60716-6;O60716-3;O60716-4;O60716-5;O60716-17;O60716-2;O60716-9;O60716-8;O60716-10;O60716-12;O60716-14;O60716-11;F8WA43;O60716-7;O60716-18;O60716-22;O60716-19;O60716-21;O60716-23;O60716-24;O60716-16;O60716-20;O60716-29;O60716-26;O60716-32;O60716-31;O60716-25;O60716-27;O60716-30;O60716-28	6;6;6;6;6;6;6;6;6;6;6;6;6;6;6;6;6;6;6;6;6;6;6;6;6;6;6;5;5;5;5;5;5;5;5;1;1	6;6;6;6;6;6;6;6;6;6;6;6;6;6;6;6;6;6;6;6;6;6;6;6;6;6;6;5;5;5;5;5;5;5;5;1;1	6;6;6;6;6;6;6;6;6;6;6;6;6;6;6;6;6;6;6;6;6;6;6;6;6;6;6;5;5;5;5;5;5;5;5;1;1	Catenin delta-1	CTNND1	sp|O60716|CTND1_HUMAN Catenin delta-1 OS=Homo sapiens GN=CTNND1 PE=1 SV=1;sp|O60716-15|CTND1_HUMAN Isoform 2C of Catenin delta-1 OS=Homo sapiens GN=CTNND1;sp|O60716-13|CTND1_HUMAN Isoform 2A of Catenin delta-1 OS=Homo sapiens GN=CTNND1;tr|E9PIE5|E9PIE5_HUM	37	6	6	6	4	3	2	4	2	3	2	3	1	1	1	2	4	3	2	4	2	3	2	3	1	1	1	2	4	3	2	4	2	3	2	3	1	1	1	2	7.2	7.2
Q96JM7-2;Q96JM7;E9PLL7;E9PI01	Q96JM7-2;Q96JM7	11;11;2;1	11;11;2;1	11;11;2;1	Lethal(3)malignant brain tumor-like protein 3	L3MBTL3	sp|Q96JM7-2|LMBL3_HUMAN Isoform 2 of Lethal(3)malignant brain tumor-like protein 3 OS=Homo sapiens GN=L3MBTL3;sp|Q96JM7|LMBL3_HUMAN Lethal(3)malignant brain tumor-like protein 3 OS=Homo sapiens GN=L3MBTL3 PE=1 SV=2	4	11	11	11	10	10	10	10	9	9	9	9	0	0	0	0	10	10	10	10	9	9	9	9	0	0	0	0	10	10	10	10	9	9	9	9	0	0	0	0	16.2	16.2
O95948;O60422;Q9UBC0	O95948;O60422;Q9UBC0	2;2;1	2;2;1	2;2;1	One cut domain family member 2;One cut domain family member 3;Hepatocyte nuclear factor 6	ONECUT2;ONECUT3;ONECUT1	sp|O95948|ONEC2_HUMAN One cut domain family member 2 OS=Homo sapiens GN=ONECUT2 PE=2 SV=2;sp|O60422|ONEC3_HUMAN One cut domain family member 3 OS=Homo sapiens GN=ONECUT3 PE=2 SV=2;sp|Q9UBC0|HNF6_HUMAN Hepatocyte nuclear factor 6 OS=Homo sapiens GN=ONECUT1	3	2	2	2	2	2	2	2	0	0	0	0	1	1	1	1	2	2	2	2	0	0	0	0	1	1	1	1	2	2	2	2	0	0	0	0	1	1	1	1	3.4	3.4
Q92754;B4DWK3;A2A2R7	Q92754;B4DWK3	11;9;1	7;5;1	7;5;1	Transcription factor AP-2 gamma	TFAP2C	sp|Q92754|AP2C_HUMAN Transcription factor AP-2 gamma OS=Homo sapiens GN=TFAP2C PE=1 SV=1;tr|B4DWK3|B4DWK3_HUMAN Uncharacterized protein OS=Homo sapiens GN=TFAP2C PE=2 SV=1	3	11	7	7	7	7	6	8	6	4	6	6	1	1	1	1	5	5	4	5	4	1	3	3	0	0	0	0	5	5	4	5	4	1	3	3	0	0	0	0	27.8	20
Q9UHA3	Q9UHA3	2	2	2	Probable ribosome biogenesis protein RLP24	RSL24D1	sp|Q9UHA3|RLP24_HUMAN Probable ribosome biogenesis protein RLP24 OS=Homo sapiens GN=RSL24D1 PE=1 SV=1	1	2	2	2	2	2	2	2	2	1	2	2	1	1	1	1	2	2	2	2	2	1	2	2	1	1	1	1	2	2	2	2	2	1	2	2	1	1	1	1	18.4	18.4
E9PDQ9;P32519	E9PDQ9;P32519	11;11	11;11	11;11	ETS-related transcription factor Elf-1	ELF1	tr|E9PDQ9|E9PDQ9_HUMAN E74-like factor 1 (ets domain transcription factor) OS=Homo sapiens GN=ELF1 PE=3 SV=1;sp|P32519|ELF1_HUMAN ETS-related transcription factor Elf-1 OS=Homo sapiens GN=ELF1 PE=1 SV=2	2	11	11	11	10	11	11	11	0	0	0	0	0	0	0	0	10	11	11	11	0	0	0	0	0	0	0	0	10	11	11	11	0	0	0	0	0	0	0	0	25.5	25.5
F5H6Y1;Q9NSD9	F5H6Y1;Q9NSD9	4;4	4;4	4;4	Phenylalanine--tRNA ligase beta subunit	FARSB	tr|F5H6Y1|F5H6Y1_HUMAN Phenylalanyl-tRNA synthetase, beta subunit OS=Homo sapiens GN=FARSB PE=4 SV=1;sp|Q9NSD9|SYFB_HUMAN Phenylalanine--tRNA ligase beta subunit OS=Homo sapiens GN=FARSB PE=1 SV=3	2	4	4	4	3	3	2	3	0	1	1	1	1	1	1	1	3	3	2	3	0	1	1	1	1	1	1	1	3	3	2	3	0	1	1	1	1	1	1	1	8	8
E7ERB2;E7ENP4;P14678-2;P63162;P14678;B3KVR1;P14678-3	E7ERB2;E7ENP4;P14678-2;P63162;P14678;B3KVR1;P14678-3	4;4;4;4;4;4;4	4;4;4;4;4;4;4	4;4;4;4;4;4;4	Small nuclear ribonucleoprotein-associated proteins B and B;Small nuclear ribonucleoprotein-associated protein N	SNRPB;SNRPN	tr|E7ERB2|E7ERB2_HUMAN Uncharacterized protein OS=Homo sapiens GN=SNRPB PE=4 SV=1;tr|E7ENP4|E7ENP4_HUMAN Small nuclear ribonucleoprotein polypeptides B and B1 OS=Homo sapiens GN=SNRPB PE=4 SV=2;sp|P14678-2|RSMB_HUMAN Isoform SM-B of Small nuclear ribonucle	7	4	4	4	3	3	3	3	1	0	1	0	0	0	0	0	3	3	3	3	1	0	1	0	0	0	0	0	3	3	3	3	1	0	1	0	0	0	0	0	18.2	18.2
Q9BXP5-5;Q9BXP5-4;Q9BXP5-2;Q9BXP5-3;Q9BXP5;E7EPT2	Q9BXP5-5;Q9BXP5-4;Q9BXP5-2;Q9BXP5-3;Q9BXP5;E7EPT2	6;6;6;6;6;4	6;6;6;6;6;4	6;6;6;6;6;4	Serrate RNA effector molecule homolog	SRRT	sp|Q9BXP5-5|SRRT_HUMAN Isoform 5 of Serrate RNA effector molecule homolog OS=Homo sapiens GN=SRRT;sp|Q9BXP5-4|SRRT_HUMAN Isoform 4 of Serrate RNA effector molecule homolog OS=Homo sapiens GN=SRRT;sp|Q9BXP5-2|SRRT_HUMAN Isoform 2 of Serrate RNA effector mol	6	6	6	6	5	4	5	5	1	3	2	3	1	0	1	1	5	4	5	5	1	3	2	3	1	0	1	1	5	4	5	5	1	3	2	3	1	0	1	1	7.5	7.5
G8JLL3;F5H7T3;P18206-2;P18206;Q5JQ13;F5H5H8;P18206-3	G8JLL3;F5H7T3;P18206-2;P18206;Q5JQ13	4;4;4;4;3;1;1	4;4;4;4;3;1;1	4;4;4;4;3;1;1	Vinculin	VCL	tr|G8JLL3|G8JLL3_HUMAN Vinculin OS=Homo sapiens GN=VCL PE=4 SV=1;tr|F5H7T3|F5H7T3_HUMAN Vinculin OS=Homo sapiens GN=VCL PE=4 SV=1;sp|P18206-2|VINC_HUMAN Isoform 1 of Vinculin OS=Homo sapiens GN=VCL;sp|P18206|VINC_HUMAN Vinculin OS=Homo sapiens GN=VCL PE=1	7	4	4	4	4	3	2	4	2	2	2	2	1	1	1	1	4	3	2	4	2	2	2	2	1	1	1	1	4	3	2	4	2	2	2	2	1	1	1	1	4.5	4.5
Q96QE5;B4DPU1;Q96QE5-4	Q96QE5;B4DPU1;Q96QE5-4	4;2;2	4;2;2	4;2;2	Transcription elongation factor, mitochondrial	TEFM	sp|Q96QE5|TEFM_HUMAN Transcription elongation factor, mitochondrial OS=Homo sapiens GN=TEFM PE=1 SV=1;tr|B4DPU1|B4DPU1_HUMAN Transcription elongation factor, mitochondrial OS=Homo sapiens GN=TEFM PE=2 SV=1;sp|Q96QE5-4|TEFM_HUMAN Isoform 2 of Transcription	3	4	4	4	3	3	4	3	3	2	2	2	1	1	1	1	3	3	4	3	3	2	2	2	1	1	1	1	3	3	4	3	3	2	2	2	1	1	1	1	13.1	13.1
E9PNC7;C9JCC6;Q14919;Q14919-2;E9PQX9	E9PNC7;C9JCC6;Q14919;Q14919-2;E9PQX9	2;2;2;2;1	2;2;2;2;1	2;2;2;2;1	Dr1-associated corepressor	DRAP1	tr|E9PNC7|E9PNC7_HUMAN DR1-associated protein 1 (negative cofactor 2 alpha) (Fragment) OS=Homo sapiens GN=DRAP1 PE=4 SV=1;tr|C9JCC6|C9JCC6_HUMAN DR1-associated protein 1 (negative cofactor 2 alpha) OS=Homo sapiens GN=DRAP1 PE=4 SV=1;sp|Q14919|NC2A_HUMAN Dr	5	2	2	2	2	2	2	2	1	1	1	1	1	1	1	1	2	2	2	2	1	1	1	1	1	1	1	1	2	2	2	2	1	1	1	1	1	1	1	1	13.5	13.5
Q8IVF2-3;Q8IVF2	Q8IVF2-3;Q8IVF2	5;5	4;4	4;4	Protein AHNAK2	AHNAK2	sp|Q8IVF2-3|AHNK2_HUMAN Isoform 3 of Protein AHNAK2 OS=Homo sapiens GN=AHNAK2;sp|Q8IVF2|AHNK2_HUMAN Protein AHNAK2 OS=Homo sapiens GN=AHNAK2 PE=1 SV=2	2	5	4	4	5	5	5	5	5	4	5	5	2	2	2	2	4	4	4	4	4	4	4	4	1	1	1	1	4	4	4	4	4	4	4	4	1	1	1	1	6.1	5.7
A8MT72;Q2NKQ5;Q16799-3;Q16799-2;Q16799	A8MT72;Q2NKQ5;Q16799-3;Q16799-2;Q16799	2;2;2;2;2	2;2;2;2;2	2;2;2;2;2	Reticulon;Reticulon-1	RTN1	tr|A8MT72|A8MT72_HUMAN Reticulon 1 OS=Homo sapiens GN=RTN1 PE=4 SV=1;tr|Q2NKQ5|Q2NKQ5_HUMAN RTN1 protein OS=Homo sapiens GN=RTN1 PE=2 SV=1;sp|Q16799-3|RTN1_HUMAN Isoform RTN1-C of Reticulon-1 OS=Homo sapiens GN=RTN1;sp|Q16799-2|RTN1_HUMAN Isoform RTN1-B of	5	2	2	2	2	2	2	2	1	1	1	1	1	1	1	1	2	2	2	2	1	1	1	1	1	1	1	1	2	2	2	2	1	1	1	1	1	1	1	1	8.3	8.3
Q96H99;Q14247;Q8N707;E9PKG3;E9PP90;B4E358	Q96H99;Q14247;Q8N707;E9PKG3;E9PP90;B4E358	2;2;2;1;1;1	2;2;2;1;1;1	2;2;2;1;1;1	Src substrate cortactin	CTTN	tr|Q96H99|Q96H99_HUMAN Cortactin OS=Homo sapiens GN=CTTN PE=2 SV=1;sp|Q14247|SRC8_HUMAN Src substrate cortactin OS=Homo sapiens GN=CTTN PE=1 SV=2;tr|Q8N707|Q8N707_HUMAN CTTN protein OS=Homo sapiens GN=CTTN PE=2 SV=1;tr|E9PKG3|E9PKG3_HUMAN Cortactin (Fragme	6	2	2	2	2	2	2	2	2	2	2	2	0	0	0	0	2	2	2	2	2	2	2	2	0	0	0	0	2	2	2	2	2	2	2	2	0	0	0	0	3.7	3.7
B2WTI4;Q6NYC1-2;Q6NYC1;Q6NYC1-3	B2WTI4;Q6NYC1-2;Q6NYC1;Q6NYC1-3	3;3;3;3	3;3;3;3	3;3;3;3	Bifunctional arginine demethylase and lysyl-hydroxylase JMJD6	JMJD6	tr|B2WTI4|B2WTI4_HUMAN Phosphatidylserine receptor transcript variant 2 OS=Homo sapiens GN=JMJD6 PE=2 SV=1;sp|Q6NYC1-2|JMJD6_HUMAN Isoform 2 of Bifunctional arginine demethylase and lysyl-hydroxylase JMJD6 OS=Homo sapiens GN=JMJD6;sp|Q6NYC1|JMJD6_HUMAN Bif	4	3	3	3	3	2	3	3	1	1	1	1	1	1	1	1	3	2	3	3	1	1	1	1	1	1	1	1	3	2	3	3	1	1	1	1	1	1	1	1	10.2	10.2
P18846;B4DRF9;F8W746;F8VS03;G5E998;Q03060-21;C9JK96;C9IYZ7;E9PAR2;Q03060-6;Q03060-8;F8VYN3;Q03060-9;Q5W1B0;A8K014;E9PHM1;A8K6A1;A8MPQ2	P18846;B4DRF9	6;4;2;2;2;2;2;2;2;2;2;2;2;2;2;2;2;2	6;4;2;2;2;2;2;2;2;2;2;2;2;2;2;2;2;2	4;2;0;2;0;0;0;0;0;0;0;2;0;0;0;0;0;0	Cyclic AMP-dependent transcription factor ATF-1	ATF1	sp|P18846|ATF1_HUMAN Cyclic AMP-dependent transcription factor ATF-1 OS=Homo sapiens GN=ATF1 PE=1 SV=2;tr|B4DRF9|B4DRF9_HUMAN Activating transcription factor 1 OS=Homo sapiens GN=ATF1 PE=2 SV=1	18	6	6	4	5	5	5	5	5	6	6	6	3	3	3	4	5	5	5	5	5	6	6	6	3	3	3	4	4	4	4	4	4	4	4	4	2	2	2	3	24	24
O00515;E9PDI4;H0Y901	O00515;E9PDI4	7;7;2	7;7;2	7;7;2	Ladinin-1	LAD1	sp|O00515|LAD1_HUMAN Ladinin-1 OS=Homo sapiens GN=LAD1 PE=1 SV=2;tr|E9PDI4|E9PDI4_HUMAN Ladinin 1 OS=Homo sapiens GN=LAD1 PE=4 SV=1	3	7	7	7	6	5	6	7	4	4	4	4	1	1	1	1	6	5	6	7	4	4	4	4	1	1	1	1	6	5	6	7	4	4	4	4	1	1	1	1	14.1	14.1
P07954-2;P07954	P07954-2;P07954	4;4	4;4	4;4	Fumarate hydratase, mitochondrial	FH	sp|P07954-2|FUMH_HUMAN Isoform Cytoplasmic of Fumarate hydratase, mitochondrial OS=Homo sapiens GN=FH;sp|P07954|FUMH_HUMAN Fumarate hydratase, mitochondrial OS=Homo sapiens GN=FH PE=1 SV=3	2	4	4	4	3	3	2	3	1	2	1	1	1	1	1	1	3	3	2	3	1	2	1	1	1	1	1	1	3	3	2	3	1	2	1	1	1	1	1	1	10.7	10.7
Q01130;H0YG49;Q8NAK9;F5GYB8;Q9BRL6-2;Q9BRL6	Q01130;H0YG49;Q8NAK9;F5GYB8;Q9BRL6-2;Q9BRL6	4;4;3;2;2;2	4;4;3;2;2;2	4;4;3;2;2;2	Serine/arginine-rich splicing factor 2;Serine/arginine-rich splicing factor 8	SRSF2;SRSF8	sp|Q01130|SRSF2_HUMAN Serine/arginine-rich splicing factor 2 OS=Homo sapiens GN=SRSF2 PE=1 SV=4;tr|H0YG49|H0YG49_HUMAN Serine/arginine-rich-splicing factor 2 OS=Homo sapiens GN=SRSF2 PE=4 SV=1;tr|Q8NAK9|Q8NAK9_HUMAN Uncharacterized protein OS=Homo sapiens	6	4	4	4	3	3	3	3	3	3	3	2	1	1	1	1	3	3	3	3	3	3	3	2	1	1	1	1	3	3	3	3	3	3	3	2	1	1	1	1	18.1	18.1
Q96EP5-2;Q96EP5	Q96EP5-2;Q96EP5	3;3	3;3	3;3	DAZ-associated protein 1	DAZAP1	sp|Q96EP5-2|DAZP1_HUMAN Isoform 2 of DAZ-associated protein 1 OS=Homo sapiens GN=DAZAP1;sp|Q96EP5|DAZP1_HUMAN DAZ-associated protein 1 OS=Homo sapiens GN=DAZAP1 PE=1 SV=1	2	3	3	3	2	2	2	2	3	2	2	2	1	0	1	1	2	2	2	2	3	2	2	2	1	0	1	1	2	2	2	2	3	2	2	2	1	0	1	1	12.4	12.4
Q9HD33;Q9HD33-2;Q9HD33-3	Q9HD33;Q9HD33-2;Q9HD33-3	2;2;1	2;2;1	2;2;1	39S ribosomal protein L47, mitochondrial	MRPL47	sp|Q9HD33|RM47_HUMAN 39S ribosomal protein L47, mitochondrial OS=Homo sapiens GN=MRPL47 PE=1 SV=2;sp|Q9HD33-2|RM47_HUMAN Isoform 2 of 39S ribosomal protein L47, mitochondrial OS=Homo sapiens GN=MRPL47;sp|Q9HD33-3|RM47_HUMAN Isoform 3 of 39S ribosomal prote	3	2	2	2	2	2	2	2	1	1	1	1	1	1	1	1	2	2	2	2	1	1	1	1	1	1	1	1	2	2	2	2	1	1	1	1	1	1	1	1	7.6	7.6
B7Z7P8;Q96CG1;P62495;D6RCB3;D6RJE8	B7Z7P8;Q96CG1;P62495	6;6;6;1;1	6;6;6;1;1	6;6;6;1;1	Eukaryotic peptide chain release factor subunit 1	ETF1	tr|B7Z7P8|B7Z7P8_HUMAN Uncharacterized protein OS=Homo sapiens GN=ETF1 PE=2 SV=1;tr|Q96CG1|Q96CG1_HUMAN ETF1 protein OS=Homo sapiens GN=ETF1 PE=2 SV=1;sp|P62495|ERF1_HUMAN Eukaryotic peptide chain release factor subunit 1 OS=Homo sapiens GN=ETF1 PE=1 SV=3	5	6	6	6	5	4	4	5	1	1	0	1	2	2	2	2	5	4	4	5	1	1	0	1	2	2	2	2	5	4	4	5	1	1	0	1	2	2	2	2	15.4	15.4
Q8N1C6;Q5TAV5;P05549;C1K3N0;P05549-2;C9JXZ2;Q6VUC0;Q92481;Q92481-2;C9J6N8	Q8N1C6;Q5TAV5;P05549;C1K3N0;P05549-2	11;11;11;6;6;5;5;5;5;1	11;11;11;6;6;5;5;5;5;1	7;7;7;2;2;1;2;2;2;1	Transcription factor AP-2-alpha	TFAP2A	tr|Q8N1C6|Q8N1C6_HUMAN Transcription factor AP-2 alpha (Activating enhancer binding protein 2 alpha) OS=Homo sapiens GN=TFAP2A PE=2 SV=1;tr|Q5TAV5|Q5TAV5_HUMAN Transcription factor AP-2 alpha (Activating enhancer binding protein 2 alpha) OS=Homo sapiens GN	10	11	11	7	8	9	9	10	8	8	8	9	4	4	4	3	8	9	9	10	8	8	8	9	4	4	4	3	6	7	7	7	6	5	5	6	3	3	3	2	29.9	29.9
O15355;F5H7G7;Q59GB2	O15355;F5H7G7	3;3;1	3;3;1	3;3;1	Protein phosphatase 1G	PPM1G	sp|O15355|PPM1G_HUMAN Protein phosphatase 1G OS=Homo sapiens GN=PPM1G PE=1 SV=1;tr|F5H7G7|F5H7G7_HUMAN Protein phosphatase, Mg2+/Mn2+-dependent, 1G OS=Homo sapiens GN=PPM1G PE=3 SV=1	3	3	3	3	2	2	2	2	2	3	3	3	0	0	0	0	2	2	2	2	2	3	3	3	0	0	0	0	2	2	2	2	2	3	3	3	0	0	0	0	5.9	5.9
Q9H223	Q9H223	5	5	5	EH domain-containing protein 4	EHD4	sp|Q9H223|EHD4_HUMAN EH domain-containing protein 4 OS=Homo sapiens GN=EHD4 PE=1 SV=1	1	5	5	5	5	4	4	5	0	0	0	0	1	1	1	1	5	4	4	5	0	0	0	0	1	1	1	1	5	4	4	5	0	0	0	0	1	1	1	1	12.4	12.4
P05387;H0YDD8	P05387	3;1	3;1	3;1	60S acidic ribosomal protein P2	RPLP2	sp|P05387|RLA2_HUMAN 60S acidic ribosomal protein P2 OS=Homo sapiens GN=RPLP2 PE=1 SV=1	2	3	3	3	2	2	2	2	3	3	3	3	1	1	1	1	2	2	2	2	3	3	3	3	1	1	1	1	2	2	2	2	3	3	3	3	1	1	1	1	40.9	40.9
B4DHX4;E7EU23;P50395;P31150;Q5SX91;E9PFL7;Q5SX87;Q5SX88;G5E9U5;Q5SX90;Q5SX86	B4DHX4;E7EU23;P50395;P31150;Q5SX91;E9PFL7;Q5SX87;Q5SX88	3;3;3;3;2;2;2;2;1;1;1	3;3;3;3;2;2;2;2;1;1;1	3;3;3;3;2;2;2;2;1;1;1	Rab GDP dissociation inhibitor beta;Rab GDP dissociation inhibitor alpha	GDI2;GDI1	tr|B4DHX4|B4DHX4_HUMAN Uncharacterized protein OS=Homo sapiens GN=GDI1 PE=2 SV=1;tr|E7EU23|E7EU23_HUMAN Uncharacterized protein OS=Homo sapiens GN=GDI2 PE=4 SV=1;sp|P50395|GDIB_HUMAN Rab GDP dissociation inhibitor beta OS=Homo sapiens GN=GDI2 PE=1 SV=2;sp|	11	3	3	3	3	3	3	3	0	1	1	1	0	0	0	0	3	3	3	3	0	1	1	1	0	0	0	0	3	3	3	3	0	1	1	1	0	0	0	0	8.6	8.6
E9PB61;Q86V81	E9PB61;Q86V81	2;2	2;2	2;2	THO complex subunit 4	ALYREF	tr|E9PB61|E9PB61_HUMAN Aly/REF export factor OS=Homo sapiens GN=ALYREF PE=4 SV=1;sp|Q86V81|THOC4_HUMAN THO complex subunit 4 OS=Homo sapiens GN=ALYREF PE=1 SV=3	2	2	2	2	2	2	2	2	1	1	1	1	1	1	1	1	2	2	2	2	1	1	1	1	1	1	1	1	2	2	2	2	1	1	1	1	1	1	1	1	8	8
Q14204;H0YJ21	Q14204	8;2	8;2	8;2	Cytoplasmic dynein 1 heavy chain 1	DYNC1H1	sp|Q14204|DYHC1_HUMAN Cytoplasmic dynein 1 heavy chain 1 OS=Homo sapiens GN=DYNC1H1 PE=1 SV=5	2	8	8	8	6	5	4	6	3	3	4	3	0	0	0	0	6	5	4	6	3	3	4	3	0	0	0	0	6	5	4	6	3	3	4	3	0	0	0	0	2.3	2.3
Q92688;Q92688-2;Q5T6W8	Q92688;Q92688-2;Q5T6W8	5;5;3	3;3;2	3;3;2	Acidic leucine-rich nuclear phosphoprotein 32 family member B	ANP32B	sp|Q92688|AN32B_HUMAN Acidic leucine-rich nuclear phosphoprotein 32 family member B OS=Homo sapiens GN=ANP32B PE=1 SV=1;sp|Q92688-2|AN32B_HUMAN Isoform 2 of Acidic leucine-rich nuclear phosphoprotein 32 family member B OS=Homo sapiens GN=ANP32B;tr|Q5T6W8|Q	3	5	3	3	4	3	3	4	1	1	1	1	1	2	2	2	3	2	2	3	0	0	0	0	0	0	0	0	3	2	2	3	0	0	0	0	0	0	0	0	21.9	12.7
C9JP85;Q16656-2;Q16656;Q96AN2	C9JP85;Q16656-2;Q16656;Q96AN2	2;2;2;2	2;2;2;2	2;2;2;2	Nuclear respiratory factor 1	NRF1	tr|C9JP85|C9JP85_HUMAN Nuclear respiratory factor 1 (Fragment) OS=Homo sapiens GN=NRF1 PE=4 SV=1;sp|Q16656-2|NRF1_HUMAN Isoform Short of Nuclear respiratory factor 1 OS=Homo sapiens GN=NRF1;sp|Q16656|NRF1_HUMAN Nuclear respiratory factor 1 OS=Homo sapiens	4	2	2	2	2	2	2	2	0	0	0	0	0	0	0	0	2	2	2	2	0	0	0	0	0	0	0	0	2	2	2	2	0	0	0	0	0	0	0	0	10	10
F5GYQ4;F8WA20;B3KV55;B4DGN5;P00367;H0YFJ0;P49448	F5GYQ4;F8WA20;B3KV55;B4DGN5;P00367;H0YFJ0;P49448	4;4;4;4;4;3;2	4;4;4;4;4;3;2	4;4;4;4;4;3;2	Glutamate dehydrogenase 1, mitochondrial;Glutamate dehydrogenase 2, mitochondrial	GLUD1;GLUD2	tr|F5GYQ4|F5GYQ4_HUMAN Glutamate dehydrogenase OS=Homo sapiens GN=GLUD1 PE=3 SV=1;tr|F8WA20|F8WA20_HUMAN Glutamate dehydrogenase OS=Homo sapiens GN=GLUD1 PE=3 SV=1;tr|B3KV55|B3KV55_HUMAN Glutamate dehydrogenase OS=Homo sapiens GN=GLUD1 PE=2 SV=1;tr|B4DGN5|	7	4	4	4	4	2	3	4	2	2	2	2	1	1	1	1	4	2	3	4	2	2	2	2	1	1	1	1	4	2	3	4	2	2	2	2	1	1	1	1	10	10
P30405	P30405	2	2	2	Peptidyl-prolyl cis-trans isomerase F, mitochondrial	PPIF	sp|P30405|PPIF_HUMAN Peptidyl-prolyl cis-trans isomerase F, mitochondrial OS=Homo sapiens GN=PPIF PE=1 SV=1	1	2	2	2	2	2	2	2	2	2	2	2	1	1	1	1	2	2	2	2	2	2	2	2	1	1	1	1	2	2	2	2	2	2	2	2	1	1	1	1	7.7	7.7
B4DP21;B4DP11;Q15185;B4DHP2	B4DP21;B4DP11;Q15185	3;3;3;1	3;3;3;1	3;3;3;1	Prostaglandin E synthase 3	PTGES3	tr|B4DP21|B4DP21_HUMAN Prostaglandin E synthase 3 (Cytosolic), isoform CRA_d OS=Homo sapiens GN=PTGES3 PE=2 SV=1;tr|B4DP11|B4DP11_HUMAN Prostaglandin E synthase 3 (cytosolic) OS=Homo sapiens GN=PTGES3 PE=2 SV=1;sp|Q15185|TEBP_HUMAN Prostaglandin E synthase	4	3	3	3	2	2	2	2	1	1	1	1	2	2	1	1	2	2	2	2	1	1	1	1	2	2	1	1	2	2	2	2	1	1	1	1	2	2	1	1	28.5	28.5
Q15738;C9JDR0	Q15738;C9JDR0	2;1	2;1	2;1	Sterol-4-alpha-carboxylate 3-dehydrogenase, decarboxylating	NSDHL	sp|Q15738|NSDHL_HUMAN Sterol-4-alpha-carboxylate 3-dehydrogenase, decarboxylating OS=Homo sapiens GN=NSDHL PE=1 SV=2;tr|C9JDR0|C9JDR0_HUMAN NAD(P)-dependent steroid dehydrogenase-like (Fragment) OS=Homo sapiens GN=NSDHL PE=3 SV=1	2	2	2	2	2	2	2	2	2	2	2	2	1	1	1	1	2	2	2	2	2	2	2	2	1	1	1	1	2	2	2	2	2	2	2	2	1	1	1	1	6.4	6.4
Q04917;A2IDB2	Q04917;A2IDB2	7;4	4;3	4;3	14-3-3 protein eta	YWHAH	sp|Q04917|1433F_HUMAN 14-3-3 protein eta OS=Homo sapiens GN=YWHAH PE=1 SV=4;tr|A2IDB2|A2IDB2_HUMAN Tyrosine 3-monooxygenase/tryptophan 5-monooxygenase activation protein, eta polypeptide (Fragment) OS=Homo sapiens GN=YWHAH PE=4 SV=1	2	7	4	4	7	6	7	7	3	2	2	2	2	2	2	2	4	4	4	4	2	2	2	2	0	0	0	0	4	4	4	4	2	2	2	2	0	0	0	0	30.9	20.7
E9PDK5;B4DVE7;P50995	E9PDK5;B4DVE7;P50995	3;3;3	3;3;3	3;3;3	Annexin A11	ANXA11	tr|E9PDK5|E9PDK5_HUMAN Annexin OS=Homo sapiens GN=ANXA11 PE=3 SV=1;tr|B4DVE7|B4DVE7_HUMAN Annexin OS=Homo sapiens GN=ANXA11 PE=2 SV=1;sp|P50995|ANX11_HUMAN Annexin A11 OS=Homo sapiens GN=ANXA11 PE=1 SV=1	3	3	3	3	3	3	2	3	2	2	2	2	0	0	0	0	3	3	2	3	2	2	2	2	0	0	0	0	3	3	2	3	2	2	2	2	0	0	0	0	10.4	10.4
P42166;G5E972;P42167-2;P42167	P42166	3;1;1;1	3;1;1;1	3;1;1;1	Lamina-associated polypeptide 2, isoform alpha;Thymopoietin;Thymopentin	TMPO	sp|P42166|LAP2A_HUMAN Lamina-associated polypeptide 2, isoform alpha OS=Homo sapiens GN=TMPO PE=1 SV=2	4	3	3	3	3	3	3	3	2	2	2	2	1	1	1	1	3	3	3	3	2	2	2	2	1	1	1	1	3	3	3	3	2	2	2	2	1	1	1	1	4.6	4.6
P53597	P53597	3	3	3	Succinyl-CoA ligase [ADP/GDP-forming] subunit alpha, mitochondrial	SUCLG1	sp|P53597|SUCA_HUMAN Succinyl-CoA ligase [ADP/GDP-forming] subunit alpha, mitochondrial OS=Homo sapiens GN=SUCLG1 PE=1 SV=4	1	3	3	3	2	2	2	3	1	1	1	1	1	1	1	1	2	2	2	3	1	1	1	1	1	1	1	1	2	2	2	3	1	1	1	1	1	1	1	1	9.5	9.5
B4DV79;F8W8C8;P55884;P55884-2;C9JZG1;C9JQN7	B4DV79;F8W8C8;P55884;P55884-2;C9JZG1	6;6;6;6;3;2	6;6;6;6;3;2	6;6;6;6;3;2	Eukaryotic translation initiation factor 3 subunit B	EIF3B	tr|B4DV79|B4DV79_HUMAN Eukaryotic translation initiation factor 3, subunit B OS=Homo sapiens GN=EIF3B PE=2 SV=1;tr|F8W8C8|F8W8C8_HUMAN Eukaryotic translation initiation factor 3, subunit B OS=Homo sapiens GN=EIF3B PE=3 SV=1;sp|P55884|EIF3B_HUMAN Eukaryotic	6	6	6	6	6	5	4	6	1	2	2	2	1	1	1	1	6	5	4	6	1	2	2	2	1	1	1	1	6	5	4	6	1	2	2	2	1	1	1	1	9.1	9.1
Q9HCN8	Q9HCN8	2	2	2	Stromal cell-derived factor 2-like protein 1	SDF2L1	sp|Q9HCN8|SDF2L_HUMAN Stromal cell-derived factor 2-like protein 1 OS=Homo sapiens GN=SDF2L1 PE=1 SV=2	1	2	2	2	2	2	2	2	2	2	2	2	1	2	1	0	2	2	2	2	2	2	2	2	1	2	1	0	2	2	2	2	2	2	2	2	1	2	1	0	9.5	9.5
Q9NZM1;Q9NZM1-6;F8W8J4;Q9NZM1-5;C9JCN0;Q9NZM1-3;Q9NZM1-2;Q9NZM1-7;Q9NZM1-8;H0YD14;Q9NZM1-4;O75923-4;O75923-14;O75923-7;O75923-8;O75923-2;O75923-10;O75923-12;O75923-11;O75923-5;E7ETW8;O75923-6;O75923-3;O75923;O75923-9;O75923-15;O75923-13	Q9NZM1;Q9NZM1-6;F8W8J4;Q9NZM1-5;C9JCN0;Q9NZM1-3;Q9NZM1-2;Q9NZM1-7	9;9;9;8;8;8;7;5;4;3;2;1;1;1;1;1;1;1;1;1;1;1;1;1;1;1;1	9;9;9;8;8;8;7;5;4;3;2;1;1;1;1;1;1;1;1;1;1;1;1;1;1;1;1	9;9;9;8;8;8;7;5;4;3;2;1;1;1;1;1;1;1;1;1;1;1;1;1;1;1;1	Myoferlin	MYOF	sp|Q9NZM1|MYOF_HUMAN Myoferlin OS=Homo sapiens GN=MYOF PE=1 SV=1;sp|Q9NZM1-6|MYOF_HUMAN Isoform 6 of Myoferlin OS=Homo sapiens GN=MYOF;tr|F8W8J4|F8W8J4_HUMAN Myoferlin OS=Homo sapiens GN=MYOF PE=4 SV=1;sp|Q9NZM1-5|MYOF_HUMAN Isoform 5 of Myoferlin OS=Homo	27	9	9	9	8	5	7	8	2	5	3	2	3	2	2	1	8	5	7	8	2	5	3	2	3	2	2	1	8	5	7	8	2	5	3	2	3	2	2	1	5	5
P15924;P15924-2	P15924;P15924-2	24;22	24;22	24;22	Desmoplakin	DSP	sp|P15924|DESP_HUMAN Desmoplakin OS=Homo sapiens GN=DSP PE=1 SV=3;sp|P15924-2|DESP_HUMAN Isoform DPII of Desmoplakin OS=Homo sapiens GN=DSP	2	24	24	24	12	11	21	12	1	2	2	3	3	3	2	2	12	11	21	12	1	2	2	3	3	3	2	2	12	11	21	12	1	2	2	3	3	3	2	2	9.3	9.3
Q7L7X3;B7ZLV6;Q7L7X3-2	Q7L7X3;B7ZLV6;Q7L7X3-2	6;5;3	6;5;3	6;5;3	Serine/threonine-protein kinase TAO1	TAOK1	sp|Q7L7X3|TAOK1_HUMAN Serine/threonine-protein kinase TAO1 OS=Homo sapiens GN=TAOK1 PE=1 SV=1;tr|B7ZLV6|B7ZLV6_HUMAN TAO kinase 1 OS=Homo sapiens GN=TAOK1 PE=2 SV=1;sp|Q7L7X3-2|TAOK1_HUMAN Isoform 2 of Serine/threonine-protein kinase TAO1 OS=Homo sapiens G	3	6	6	6	2	3	3	2	2	4	4	3	1	1	1	2	2	3	3	2	2	4	4	3	1	1	1	2	2	3	3	2	2	4	4	3	1	1	1	2	5.3	5.3
B7Z9L0;P50991;B7Z2F4;F5H5W3	B7Z9L0;P50991;B7Z2F4;F5H5W3	6;6;5;5	6;6;5;5	6;6;5;5	T-complex protein 1 subunit delta	CCT4	tr|B7Z9L0|B7Z9L0_HUMAN T-complex protein 1 subunit delta OS=Homo sapiens GN=CCT4 PE=2 SV=1;sp|P50991|TCPD_HUMAN T-complex protein 1 subunit delta OS=Homo sapiens GN=CCT4 PE=1 SV=4;tr|B7Z2F4|B7Z2F4_HUMAN T-complex protein 1 subunit delta OS=Homo sapiens GN=	4	6	6	6	6	4	3	6	2	2	2	2	1	1	1	1	6	4	3	6	2	2	2	2	1	1	1	1	6	4	3	6	2	2	2	2	1	1	1	1	14.9	14.9
[truncated: 143 more columns]

## Sheet: 1e
DSG3 CRISPR sceen	Overlap	DSG3 promoter pulldown
ARPC4	KLF5	RECQL
AP2S1		HNRNPU
DSG3		SNRPA
NF2		RPA2
EGFR		KLF5
CMTR1		C5orf24
AP3B1		HNRNPDL
KLF5		PNKP
RNF146		RBM14
SHOC2		PURA
ATP2C1		TFG
RHBDL1		SSBP1
SYNCRIP		TAF15
ACACA		TOP3A
FAM103A1		HNRNPA3
C18orf8		LRRC59
RBPJ		HNRNPM
PDPK1		APOBEC3C
EIF3L		HNRNPAB
BUD13		HNRNPA0
GOPC		HNRNPUL2
HCFC1		HNRNPA2B1
OR51E2		MYL6
GRB2		TREX1
PSENEN		RBM4;RBM4B
RALGAPB		FAM120A
JUP		PHF10
UHRF1		KCTD1
THAP1		HNRNPUL1
ATP5B		FOSL1
PRRT2		IGF2BP3
YARS		PRPF31
REV1		POP4
LRP3		HNRNPA1;HNRNPA1L2
ASNA1		PCCA
ADAR		ZNF362
DYNLL1		MBNL1;MBLL;MBNL2
AP2A1		APOBEC3B
EIF3E		SCAF4
DDX51		POLB
HDAC3		ZNF512B
AMD1		EWSR1
OSBPL9		TCF7L2
TCEB2		FMR1
PTPN11		DDX3X;DDX3Y
VPS35		RUNX1
ELANE		HNRNPK
TAF6L		TCF20
SPCS1		RBMX;RBMXL1
AP3D1		RMI1
MSL1		FUS
NFATC2IP		PDS5A;PDS5B
UBE2K		CD2BP2
FCHO2		YWHAQ
ABT1		RPA1
ZNF286A		IGHMBP2
		HMG20B
		PPL

## Sheet: 2a
		Mean fluorescence intensity
		NT1	sgDSG3	KLF5_1	KLF5_2
	n1	1	0.120467	0.780168	0.814863
	n2	1	0.0865209	0.580309	0.58645
	n3	1	0.117105	0.949401	0.827852
	n4	1	0.137882	0.835854	0.768509

## Sheet: 2b
							normalized intesity to sgNT				normalized intesity to sgNT
							KLF5				DSG3
							sgKLF5_1	sgKLF5_2			sgKLF5_1	sgKLF5_2
						n1	0.616904	0.891296		n1	0.826728	1.01416
						n2	0.450424	0.304286		n2	0.580301	0.617618
						n3	0.323377	0.419585		n3	0.52024	0.664007
						n4	0.394249	0.691179		n4	0.667621	0.936703
						n5	0.267082	0.735525		n5	0.563524	0.686508
						n6	0.162286	0.33962		n6	0.540559	0.925055
						n7	0.3416			n7	0.605649

## Sheet: 2c
		DSG3 mRNA
		log2fold change sgKLF51/sgNT1	log2fold change sgKLF52/sgNT1
	n1	-1.42114	-0.79967
	n2	-0.33607	-0.75223
	n3	-0.75558	-0.58196
	n4	-1.07292	-0.963697
	n5	0.10054	-0.71122
	n6	-1.54848	-0.64205

## Sheet: 2d
	Mean DSG3 intensity (AU)
	sgNT	sgKLF5_1	sgKLF5_2
	20.238	9.8	13.643
	20.861	12.61	18.154
	19.418	13.214	24.286
	21.153	13.267	24.147
	20.22	16.981	20.058
	29.695	13.6	22.894
	24.161	10.21	19.057
	25.697	9.96	18.846
	39.561	9.653	19.545
	33.235	8.525	20.506
	38.501	10.244	23.728
	38.534	22.52	25.909
	36.404	29.445	24.866
		28.079	13.18
		27.849	14.511
			13.143
			13.964
			12.842

## Sheet: 2e
		fragments (#)
		sgNT	sgKLF5_1	sgKLF5_2
	n1	12	50	55
	n2	14	42	34
	n3	17	26.5	33.5
	n4	14.5	37	46.5

## Sheet: 2f
								normalized intensity
								KLF5	DSG3
							n1	2.53478	0.985995
							n2	2.28863	1.06269
							n3	1.54029	1.04938
							n4	2.81019	1.10691
							n5	3.51648	1.3068
							n6	2.99449	1.51883
							n7	3.5751	1.13079

## Sheet: 2g
		fragments (#)
		Ctrl	KLF5 OE
	n1	22.5	2.5
	n2	22	12.5
	n3	15	2.5
	n4	26.5	3.5

[truncated: 54 more sheets: 3b, 3c, 3d, 3e, 3f, 3h, 4a, 4b, 4c, 4d, 4e, 4f, 4g, 4h, 5a, 5b, 5c, 5d, 6b, 6d …]
